# Supplementary material for: Magnetic and Electrical Characteristics of Nd3+ and Mn2+-Co-doped Calcium Molybdato-Tungstates Single Crystals
Source: ACS Omega. 2023 Oct 2;8(41):38459–68. doi: 10.1021/acsomega.3c05253 (PMC10586187; doi:10.1021/acsomega.3c05253)
Supplement: Supplementary file 1 — ao3c05253_si_001.cif [file ao3c05253_si_001.cif]

 
data_gron17_camnnd1_3
 
_audit_creation_method            'SHELXL-2019/2'
_shelx_SHELXL_version_number      '2019/2'
_chemical_name_systematic         ?
_chemical_name_common             ?
_chemical_melting_point           ?
_chemical_formula_moiety          ?
_chemical_formula_sum
 'Ca3.92 Mn0.02 Mo3.94 Nd0.04 O16 W0.06' 
_chemical_formula_weight          809.02

loop_
 _atom_type_symbol
 _atom_type_description
 _atom_type_scat_dispersion_real
 _atom_type_scat_dispersion_imag
 _atom_type_scat_source
 'Mo'  'Mo'  -1.6832   0.6857
 'International Tables Vol C Tables 4.2.6.8 and 6.1.1.4'
 'O'  'O'   0.0106   0.0060
 'International Tables Vol C Tables 4.2.6.8 and 6.1.1.4'
 'Nd'  'Nd'  -0.1943   3.0179
 'International Tables Vol C Tables 4.2.6.8 and 6.1.1.4'
 'Ca'  'Ca'   0.2262   0.3064
 'International Tables Vol C Tables 4.2.6.8 and 6.1.1.4'
 'W'  'W'  -0.8490   6.8722
 'International Tables Vol C Tables 4.2.6.8 and 6.1.1.4'
 'Mn'  'Mn'   0.3368   0.7283
 'International Tables Vol C Tables 4.2.6.8 and 6.1.1.4'
 
_space_group_crystal_system       tetragonal
_space_group_IT_number            88
_space_group_name_H-M_alt         'I 41/a'
_space_group_name_Hall            '-I 4ad'
 
_shelx_space_group_comment
;
The symmetry employed for this shelxl refinement is uniquely defined
by the following loop, which should always be used as a source of
symmetry information in preference to the above space-group names.
They are only intended as comments.
;
 
loop_
 _space_group_symop_operation_xyz
 'x, y, z'
 '-y+3/4, x+1/4, z+1/4'
 '-x+1/2, -y, z+1/2'
 'y+3/4, -x+3/4, z+3/4'
 'x+1/2, y+1/2, z+1/2'
 '-y+5/4, x+3/4, z+3/4'
 '-x+1, -y+1/2, z+1'
 'y+5/4, -x+5/4, z+5/4'
 '-x, -y, -z'
 'y-3/4, -x-1/4, -z-1/4'
 'x-1/2, y, -z-1/2'
 '-y-3/4, x-3/4, -z-3/4'
 '-x+1/2, -y+1/2, -z+1/2'
 'y-1/4, -x+1/4, -z+1/4'
 'x, y+1/2, -z'
 '-y-1/4, x-1/4, -z-1/4'
 
_cell_length_a                    5.22766(10)
_cell_length_b                    5.22766(10)
_cell_length_c                    11.4330(3)
_cell_angle_alpha                 90
_cell_angle_beta                  90
_cell_angle_gamma                 90
_cell_volume                      312.447(14)
_cell_formula_units_Z             1
_cell_measurement_temperature     293(1)
_cell_measurement_reflns_used     1735
_cell_measurement_theta_min       4.2600
_cell_measurement_theta_max       39.9110
 
_exptl_crystal_description        'polyhedron'
_exptl_crystal_colour             'colorless'
_exptl_crystal_density_meas       ?
_exptl_crystal_density_method     ?
_exptl_crystal_density_diffrn     4.300          
_exptl_crystal_F_000              379
_exptl_transmission_factor_min    ?
_exptl_transmission_factor_max    ?
_exptl_crystal_size_max           0.150
_exptl_crystal_size_mid           0.110
_exptl_crystal_size_min           0.040
_exptl_absorpt_coefficient_mu     6.299
_shelx_estimated_absorpt_T_min    0.452
_shelx_estimated_absorpt_T_max    0.787
_exptl_absorpt_correction_type    'multi-scan'
_exptl_absorpt_correction_T_min   0.55492
_exptl_absorpt_correction_T_max   1.00000
_exptl_absorpt_process_details
;
CrysAlisPro 1.171.38.41q (Rigaku Oxford Diffraction, 2015)
Empirical absorption correction using spherical harmonics,
 implemented in SCALE3 ABSPACK scaling algorithm.
;
_exptl_absorpt_special_details    ?
_diffrn_ambient_temperature       293(1)
_diffrn_radiation_wavelength      0.71073
_diffrn_radiation_type            MoK\a
_diffrn_source                    'micro-focus sealed X-ray tube'
_diffrn_measurement_device_type   
;
SuperNova diffractometer (Agilent Technologies) with Atlas detector
;
_diffrn_measurement_method        '\w scans'
_diffrn_detector_area_resol_mean  10.4498

_diffrn_reflns_number             2720
_diffrn_reflns_av_unetI/netI      0.0105
_diffrn_reflns_av_R_equivalents   0.0175
_diffrn_reflns_limit_h_min        -9
_diffrn_reflns_limit_h_max        7
_diffrn_reflns_limit_k_min        -9
_diffrn_reflns_limit_k_max        8
_diffrn_reflns_limit_l_min        -20
_diffrn_reflns_limit_l_max        17
_diffrn_reflns_theta_min          4.287
_diffrn_reflns_theta_max          40.140
_diffrn_reflns_theta_full         25.242
_diffrn_measured_fraction_theta_max   0.976
_diffrn_measured_fraction_theta_full  1.000
_diffrn_reflns_Laue_measured_fraction_max    0.976
_diffrn_reflns_Laue_measured_fraction_full   1.000
_diffrn_reflns_point_group_measured_fraction_max   0.976
_diffrn_reflns_point_group_measured_fraction_full  1.000
_reflns_number_total              481
_reflns_number_gt                 448
_reflns_threshold_expression      'I > 2\s(I)'
_reflns_Friedel_coverage          0.000
_reflns_Friedel_fraction_max      .
_reflns_Friedel_fraction_full     .
 
_reflns_special_details
;
 Reflections were merged by SHELXL according to the crystal
 class for the calculation of statistics and refinement.
 
 _reflns_Friedel_fraction is defined as the number of unique
 Friedel pairs measured divided by the number that would be
 possible theoretically, ignoring centric projections and
 systematic absences.
;
 
_computing_data_collection     'CrysAlisPro 1.171.38.41q (Rigaku OD, 2015)'
_computing_cell_refinement     'CrysAlisPro 1.171.38.41q (Rigaku OD, 2015)'
_computing_data_reduction      'CrysAlisPro 1.171.38.41q (Rigaku OD, 2015)'
_computing_structure_solution   'SHELXS-2013 (Sheldrick, 2015)'
_computing_structure_refinement 'SHELXL-2019/2 (Sheldrick, 2015)'
_computing_molecular_graphics     ?
_computing_publication_material   ?
_refine_special_details           ?
_refine_ls_structure_factor_coef  Fsqd
_refine_ls_matrix_type            full
_refine_ls_weighting_scheme       calc
_refine_ls_weighting_details
'w=1/[\s^2^(Fo^2^)+(0.0164P)^2^+0.1294P] where P=(Fo^2^+2Fc^2^)/3'
_atom_sites_solution_primary      ?
_atom_sites_solution_secondary    ?
_atom_sites_solution_hydrogens    .
_refine_ls_hydrogen_treatment     undef
_refine_ls_extinction_method      'SHELXL-2019/2 (Sheldrick 2019)'
_refine_ls_extinction_coef        0.115(3)
_refine_ls_extinction_expression
 'Fc^*^=kFc[1+0.001xFc^2^\l^3^/sin(2\q)]^-1/4^'
_refine_ls_number_reflns          481
_refine_ls_number_parameters      15
_refine_ls_number_restraints      0
_refine_ls_R_factor_all           0.0125
_refine_ls_R_factor_gt            0.0119
_refine_ls_wR_factor_ref          0.0320
_refine_ls_wR_factor_gt           0.0315
_refine_ls_goodness_of_fit_ref    1.130
_refine_ls_restrained_S_all       1.130
_refine_ls_shift/su_max           0.000
_refine_ls_shift/su_mean          0.000
 
loop_
 _atom_site_label
 _atom_site_type_symbol
 _atom_site_fract_x
 _atom_site_fract_y
 _atom_site_fract_z
 _atom_site_U_iso_or_equiv
 _atom_site_adp_type
 _atom_site_occupancy
 _atom_site_site_symmetry_order  
 _atom_site_calc_flag
 _atom_site_refinement_flags_posn
 _atom_site_refinement_flags_adp
 _atom_site_refinement_flags_occupancy
 _atom_site_disorder_assembly
 _atom_site_disorder_group
Ca Ca 0.000000 0.250000 0.125000 0.00855(7) Uani 0.98 4 d S T P . .
Mn Mn 0.000000 0.250000 0.125000 0.00855(7) Uani 0.005 4 d S T P . .
Nd Nd 0.000000 0.250000 0.125000 0.00855(7) Uani 0.01 4 d S T P . .
O O 0.14826(11) -0.00664(11) 0.29060(5) 0.01103(11) Uani 1 1 d . . . . .
Mo Mo 0.000000 0.250000 0.625000 0.00691(6) Uani 0.985 4 d S T P . .
W W 0.000000 0.250000 0.625000 0.00691(6) Uani 0.015 4 d S T P . .
 
loop_
 _atom_site_aniso_label
 _atom_site_aniso_U_11
 _atom_site_aniso_U_22
 _atom_site_aniso_U_33
 _atom_site_aniso_U_23
 _atom_site_aniso_U_13
 _atom_site_aniso_U_12
Ca 0.00885(9) 0.00885(9) 0.00794(14) 0.000 0.000 0.000
Mn 0.00885(9) 0.00885(9) 0.00794(14) 0.000 0.000 0.000
Nd 0.00885(9) 0.00885(9) 0.00794(14) 0.000 0.000 0.000
O 0.0108(2) 0.0113(2) 0.0109(2) 0.00208(17) -0.00067(18) -0.00155(17)
Mo 0.00630(6) 0.00630(6) 0.00812(8) 0.000 0.000 0.000
W 0.00630(6) 0.00630(6) 0.00812(8) 0.000 0.000 0.000
 
_geom_special_details
;
 All esds (except the esd in the dihedral angle between two l.s. planes)
 are estimated using the full covariance matrix.  The cell esds are taken
 into account individually in the estimation of esds in distances, angles
 and torsion angles; correlations between esds in cell parameters are only
 used when they are defined by crystal symmetry.  An approximate (isotropic)
 treatment of cell esds is used for estimating esds involving l.s. planes.
;
 
loop_
 _geom_bond_atom_site_label_1
 _geom_bond_atom_site_label_2
 _geom_bond_distance
 _geom_bond_site_symmetry_2
 _geom_bond_publ_flag
Ca O 2.4465(6) 14 ?
Ca O 2.4465(6) 7_454 ?
Ca O 2.4465(6) 12_666 ?
Ca O 2.4465(6) . ?
Ca O 2.4723(6) 13 ?
Ca O 2.4723(6) 11_556 ?
Ca O 2.4723(6) 6_444 ?
Ca O 2.4723(6) 4_454 ?
Ca Mo 3.69652(6) 5_554 ?
Ca Mo 3.69652(6) 5_444 ?
Ca Mo 3.69652(6) 5_454 ?
Ca Mo 3.69652(7) 5_544 ?
O Mo 1.7749(6) 9_556 ?
 
loop_
 _geom_angle_atom_site_label_1
 _geom_angle_atom_site_label_2
 _geom_angle_atom_site_label_3
 _geom_angle
 _geom_angle_site_symmetry_1
 _geom_angle_site_symmetry_3
 _geom_angle_publ_flag
O Ca O 126.792(18) 14 7_454 ?
O Ca O 78.59(3) 14 12_666 ?
O Ca O 126.792(18) 7_454 12_666 ?
O Ca O 126.791(18) 14 . ?
O Ca O 78.59(3) 7_454 . ?
O Ca O 126.792(18) 12_666 . ?
O Ca O 151.87(2) 14 13 ?
O Ca O 68.653(14) 7_454 13 ?
O Ca O 73.876(12) 12_666 13 ?
O Ca O 76.11(2) . 13 ?
O Ca O 73.876(12) 14 11_556 ?
O Ca O 76.11(2) 7_454 11_556 ?
O Ca O 151.87(2) 12_666 11_556 ?
O Ca O 68.652(14) . 11_556 ?
O Ca O 134.05(3) 13 11_556 ?
O Ca O 76.11(2) 14 6_444 ?
O Ca O 151.87(2) 7_454 6_444 ?
O Ca O 68.653(14) 12_666 6_444 ?
O Ca O 73.876(12) . 6_444 ?
O Ca O 98.763(10) 13 6_444 ?
O Ca O 98.763(10) 11_556 6_444 ?
O Ca O 68.653(14) 14 4_454 ?
O Ca O 73.876(12) 7_454 4_454 ?
O Ca O 76.11(2) 12_666 4_454 ?
O Ca O 151.87(2) . 4_454 ?
O Ca O 98.763(10) 13 4_454 ?
O Ca O 98.763(10) 11_556 4_454 ?
O Ca O 134.05(3) 6_444 4_454 ?
O Ca Mo 127.719(15) 14 5_554 ?
O Ca Mo 80.575(13) 7_454 5_554 ?
O Ca Mo 52.281(15) 12_666 5_554 ?
O Ca Mo 99.425(13) . 5_554 ?
O Ca Mo 24.545(14) 13 5_554 ?
O Ca Mo 155.455(14) 11_556 5_554 ?
O Ca Mo 98.175(14) 6_444 5_554 ?
O Ca Mo 81.825(14) 4_454 5_554 ?
O Ca Mo 52.281(15) 14 5_444 ?
O Ca Mo 99.425(13) 7_454 5_444 ?
O Ca Mo 127.719(15) 12_666 5_444 ?
O Ca Mo 80.575(13) . 5_444 ?
O Ca Mo 155.455(14) 13 5_444 ?
O Ca Mo 24.545(14) 11_556 5_444 ?
O Ca Mo 81.825(14) 6_444 5_444 ?
O Ca Mo 98.175(14) 4_454 5_444 ?
Mo Ca Mo 180.0 5_554 5_444 ?
O Ca Mo 80.576(13) 14 5_454 ?
O Ca Mo 52.281(15) 7_454 5_454 ?
O Ca Mo 99.424(13) 12_666 5_454 ?
O Ca Mo 127.718(15) . 5_454 ?
O Ca Mo 98.175(14) 13 5_454 ?
O Ca Mo 81.825(14) 11_556 5_454 ?
O Ca Mo 155.455(14) 6_444 5_454 ?
O Ca Mo 24.545(14) 4_454 5_454 ?
Mo Ca Mo 90.0 5_554 5_454 ?
Mo Ca Mo 90.0 5_444 5_454 ?
O Ca Mo 99.424(13) 14 5_544 ?
O Ca Mo 127.719(15) 7_454 5_544 ?
O Ca Mo 80.576(13) 12_666 5_544 ?
O Ca Mo 52.282(15) . 5_544 ?
O Ca Mo 81.825(14) 13 5_544 ?
O Ca Mo 98.175(14) 11_556 5_544 ?
O Ca Mo 24.545(14) 6_444 5_544 ?
O Ca Mo 155.455(14) 4_454 5_544 ?
Mo Ca Mo 90.0 5_554 5_544 ?
Mo Ca Mo 90.0 5_444 5_544 ?
Mo Ca Mo 180.0 5_454 5_544 ?
Mo O Ca 132.49(3) 9_556 . ?
Mo O Ca 120.10(3) 9_556 13 ?
Ca O Ca 103.89(2) . 13 ?
O Mo O 107.191(19) 15_556 2_455 ?
O Mo O 114.13(4) 15_556 9_556 ?
O Mo O 107.191(19) 2_455 9_556 ?
O Mo O 107.191(19) 15_556 8_444 ?
O Mo O 114.13(4) 2_455 8_444 ?
O Mo O 107.191(19) 9_556 8_444 ?
O Mo Ca 35.353(19) 15_556 5 ?
O Mo Ca 101.42(2) 2_455 5 ?
O Mo Ca 144.647(19) 9_556 5 ?
O Mo Ca 78.58(2) 8_444 5 ?
O Mo Ca 144.647(19) 15_556 5_445 ?
O Mo Ca 78.58(2) 2_455 5_445 ?
O Mo Ca 35.353(19) 9_556 5_445 ?
O Mo Ca 101.42(2) 8_444 5_445 ?
Ca Mo Ca 180.0 5 5_445 ?
O Mo Ca 78.58(2) 15_556 5_455 ?
O Mo Ca 35.353(19) 2_455 5_455 ?
O Mo Ca 101.42(2) 9_556 5_455 ?
O Mo Ca 144.647(19) 8_444 5_455 ?
Ca Mo Ca 90.0 5 5_455 ?
Ca Mo Ca 90.0 5_445 5_455 ?
O Mo Ca 101.42(2) 15_556 5_545 ?
O Mo Ca 144.647(19) 2_455 5_545 ?
O Mo Ca 78.58(2) 9_556 5_545 ?
O Mo Ca 35.353(19) 8_444 5_545 ?
Ca Mo Ca 90.0 5 5_545 ?
Ca Mo Ca 90.0 5_445 5_545 ?
Ca Mo Ca 180.0 5_455 5_545 ?
 
_refine_diff_density_max    0.399
_refine_diff_density_min   -0.915
_refine_diff_density_rms    0.113

_shelx_res_file
;
TITL Gron17_CaMnNd1_3 in I4(1)/a
    shelx.res
    created by SHELXL-2019/2 at 11:44:08 on 02-Feb-2023
REM I4(1)/a (#88 in standard setting)
CELL 0.71073   5.227663   5.227663  11.433024  90.0000  90.0000  90.0000
ZERR    1.00   0.000095   0.000095   0.000327   0.0000   0.0000   0.0000

LATT   2
SYMM     0.75000 - Y ,    0.25000 + X ,    0.25000 + Z
SYMM     0.50000 - X ,            - Y ,    0.50000 + Z
SYMM     0.75000 + Y ,    0.75000 - X ,    0.75000 + Z

SFAC  Mo   O   Nd   Ca  W  Mn
UNIT  3.94   16   0.04  3.92  0.06   0.02
L.S. 20
rem FMAP 2
rem PLAN -20
ACTA
size 0.04 0.11 0.15
EXYZ Ca Mn
EXYZ Ca Nd
EADP Ca Mn
EADP Ca Nd
EXYZ Mo W
EADP Mo W
rem damp 10000
BOND
WGHT    0.016400    0.129400
EXTI    0.114885
FVAR       7.79000
CA    4    0.000000    0.250000    0.125000    10.24500    0.00885    0.00885 =
         0.00794    0.00000    0.00000    0.00000
MN    6    0.000000    0.250000    0.125000    10.00125    0.00885    0.00885 =
         0.00794    0.00000    0.00000    0.00000
ND    3    0.000000    0.250000    0.125000    10.00250    0.00885    0.00885 =
         0.00794    0.00000    0.00000    0.00000
O     2    0.148258   -0.006638    0.290600    11.00000    0.01082    0.01135 =
         0.01093    0.00208   -0.00067   -0.00155
MO    1    0.000000    0.250000    0.625000    10.24625    0.00630    0.00630 =
         0.00812    0.00000    0.00000    0.00000
W     5    0.000000    0.250000    0.625000    10.00375    0.00630    0.00630 =
         0.00812    0.00000    0.00000    0.00000
HKLF 4


REM  Gron17_CaMnNd1_3 in I4(1)/a
REM wR2 = 0.0320, GooF = S = 1.130, Restrained GooF = 1.130 for all data
REM R1 = 0.0119 for 448 Fo > 4sig(Fo) and 0.0125 for all 481 data
REM 15 parameters refined using 0 restraints

END

WGHT      0.0164      0.1288

REM Highest difference peak  0.399,  deepest hole -0.915,  1-sigma level  0.113
Q1    1   0.1051 -0.0917  0.3372  11.00000  0.05    0.40
Q2    1  -0.0006  0.0335  0.5967  11.00000  0.05    0.36
Q3    1   0.1921 -0.0908  0.3731  11.00000  0.05    0.36
Q4    1   0.3198  0.0321  0.3711  11.00000  0.05    0.31
Q5    1  -0.0099 -0.0160  0.3420  11.00000  0.05    0.30
Q6    1  -0.0215  0.1764  0.5963  11.00000  0.05    0.26
Q7    1   0.3106  0.0055  0.3060  11.00000  0.05    0.25
Q8    1   0.0036 -0.1101  0.2853  11.00000  0.05    0.23
Q9    1   0.2610 -0.0841  0.2052  11.00000  0.05    0.23
Q10   1   0.1701  0.1980  0.3073  11.00000  0.05    0.21
Q11   1   0.0008 -0.1179  0.2473  11.00000  0.05    0.21
Q12   1  -0.0194  0.4720  0.0970  11.00000  0.05    0.21
Q13   1   0.1572  0.0265  0.3614  11.00000  0.05    0.20
Q14   1   0.0677  0.0882  0.3308  11.00000  0.05    0.18
Q15   1   0.2430  0.0839  0.1926  11.00000  0.05    0.17
Q16   1  -0.2616  0.2676  0.0970  11.00000  0.05    0.17
Q17   1   0.2079  0.2966  0.1089  11.00000  0.05    0.16
Q18   1   0.1638  0.2869  0.3305  11.00000  0.05    0.15
Q19   1   0.3744 -0.1001  0.3496  11.00000  0.05    0.15
Q20   1   0.3119 -0.1925  0.3033  11.00000  0.05    0.14
;
_shelx_res_checksum   10771

_shelx_hkl_file
;
   0   0   2 58.2662 16.1236   3
   0   0  -2 26.7586 15.9184   1
   0   0  -4 605387. 3087.39   1
   0   0   4 613948. 2178.88   3
   0   0  -6-29.1606 36.7144   1
   0   0   6 288.782 59.8461   3
   0   0  -8 532250. 4154.42   1
   0   0   8 535619. 2912.19   3
   0   0 -10 21.0528 53.7603   1
   0   0  10 69.5185 41.6225   3
   0   0 -12 664184. 5795.60   1
   0   0 -14-35.7939 105.883   1
   0   0 -16 175747. 3701.61   1
   0   0 -18 8.70522 59.5716   2
   0   0 -18 16.3676 61.8126   1
   0   0 -20 104085. 3255.09   1
   0  -1  -1 174337. 1599.57   2
   0  -1   1 184230. 1484.01   2
   0  -1   1 186244. 1267.87   3
  -1   0   1 179397. 1258.83   3
  -1   0   1 185829. 1277.79   4
  -1   0  -1 170483. 1499.21   4
   0  -1  -1 182472. 1196.97   1
   1   0  -3 224132. 1433.11   1
   0   1  -3 215383. 1766.66   1
   0  -1   3 217537. 1676.25   3
   0  -1  -3 218453. 1765.86   1
  -1   0   3 220620. 1563.84   3
  -1   0  -3 214138. 1757.16   4
   0  -1  -3 210382. 2004.01   2
  -1   0  -3 217028. 1897.03   1
   0  -1   5 23733.4 641.055   3
   0  -1  -5 24803.6 731.200   1
   1   0  -5 23283.5 631.877   1
  -1   0   5 23882.8 586.328   3
   0   1  -5 23274.1 688.362   1
  -1   0  -5 25071.4 781.370   1
  -1   0   7 28102.8 725.514   3
  -1   0  -7 28488.3 958.326   1
   1   0  -7 28708.1 832.340   1
   1   0   7 27562.8 637.022   3
   0   1  -7 28216.7 888.661   1
   0   1   7 28080.6 394.422   3
   0  -1  -7 27775.4 907.819   1
   0  -1   7 28355.6 792.607   3
   0  -1   9 97247.5 1661.97   3
   0   1   9 95776.7 867.485   3
   1   0   9 100204. 1358.00   3
  -1   0   9 101749. 1535.62   3
   1   0  -9 96945.6 1794.00   1
   0   1  -9 96382.9 1864.90   1
  -1   0  -9 99836.2 2047.95   1
   0  -1  -9 98071.6 1951.71   1
   1   0 -11 58450.5 1568.52   1
  -1   0 -11 59655.5 1779.30   1
   0   1 -11 59083.6 1651.82   1
   1   0  11 61012.5 1143.46   3
  -1   0  11 61991.3 1292.57   3
   0  -1 -11 60688.4 1716.68   1
   0  -1  11 61167.9 1414.27   3
   0   1 -13 39223.1 1503.07   1
   0  -1  13 42820.5 1278.60   3
   0  -1 -13 38346.8 1524.94   1
  -1   0 -13 39486.7 1592.71   1
   0  -1 -13 42449.3 1747.60   2
   1   0 -13 39914.5 1471.72   1
   0  -1 -15 31589.7 1509.79   1
  -1   0 -15 32972.8 1587.00   1
   0   1 -15 31667.1 1474.07   1
   1   0 -15 31043.2 1442.22   1
   0  -1 -15 34402.0 1725.73   2
   1   0 -17 7445.52 759.515   1
   0  -1 -17 9921.19 1021.47   2
   0   1 -17 9245.86 880.804   1
   0  -1 -17 8158.09 840.936   1
  -1   0 -17 8437.17 890.355   1
   0   1 -19 6203.55 780.254   1
   1   0 -19 5529.45 704.288   1
   0  -1 -19 4762.78 692.126   1
   0  -1 -19 5136.52 761.698   2
   1   0 -19 5912.63 857.364   2
  -1   0 -19 5100.13 740.851   1
  -1  -1   0 79.7156 31.7996   3
  -1  -1   0 58.8446 30.3742   4
  -1  -1   0 40.3424 28.7032   2
  -1   1   0 171.887 45.5071   4
  -1  -1  -2 786266. 3026.67   4
  -1  -1   2 836253. 3341.44   3
   1  -1  -2 833697. 3302.20   1
  -1  -1  -2 837854. 3115.93   1
  -1   1  -2 807822. 3223.14   4
  -1  -1  -2 805285. 2373.45   3
   1   1  -4 169241. 1355.74   1
  -1  -1  -4 168457. 1758.31   2
  -1   1  -4 164220. 1716.54   4
  -1  -1   4 161261. 1668.24   3
   1  -1  -4 162361. 1669.27   1
  -1   1  -4 162305. 2024.27   1
  -1  -1  -4 167088. 1693.77   4
  -1  -1  -4 168315. 1836.24   1
  -1   1  -6 756709. 4883.08   1
  -1  -1  -6 732289. 4463.66   2
   1   1  -6 783192. 3887.62   1
   1   1   6 742348. 1805.97   3
   1  -1  -6 758955. 4255.57   1
  -1  -1  -6 740058. 4647.03   1
  -1  -1   6 778687. 4117.86   3
  -1  -1   8 56795.3 1238.18   3
   1  -1   8 57310.4 1208.10   3
  -1   1  -8 58640.6 1522.04   1
  -1   1   8 61071.8 1009.88   3
   1   1  -8 57224.7 1252.72   1
  -1  -1  -8 59026.3 1495.39   1
   1  -1  -8 58400.6 1371.92   1
  -1  -1  -8 61643.0 1480.29   2
  -1   1  10 545824. 3217.91   3
  -1  -1 -10 533386. 4924.38   2
  -1   1 -10 535105. 5142.52   1
   1  -1  10 551331. 4095.85   3
   1  -1 -10 540859. 4697.64   1
  -1  -1  10 540465. 4235.04   3
   1   1 -10 553863. 4489.64   1
  -1  -1 -10 528242. 5065.95   1
  -1  -1 -12 323.056 140.927   2
   1  -1  12 187.930 88.6425   3
  -1   1 -12 142.861 116.000   1
  -1  -1  12 169.002 87.3057   3
  -1  -1 -12 187.452 134.721   1
   1  -1 -12 207.179 111.606   1
   1   1 -12 58.8250 49.0594   1
  -1  -1 -14 330247. 4814.74   2
  -1  -1 -14 319716. 4809.77   1
   1  -1 -14 320367. 4453.55   1
   1   1 -14 322455. 4347.87   1
  -1   1 -14 322585. 4829.37   1
   1  -1 -14 330901. 5445.19   2
  -1  -1 -16 7712.47 788.894   2
   1   1 -16 7488.61 733.279   1
   1  -1 -16 7149.60 733.933   1
  -1   1 -16 6678.35 760.752   1
  -1  -1 -16 7307.29 793.097   1
   1  -1 -16 8992.89 981.285   2
   1  -1 -18 165663. 3820.89   1
  -1  -1 -18 175126. 4243.91   1
  -1   1 -18 173405. 4201.78   1
   1   1 -18 171819. 3729.58   1
   1  -1 -20 4430.66 660.461   1
  -1   1 -20 4684.75 727.809   1
   1  -1 -20 5384.30 863.029   2
  -1  -1 -20 4898.77 743.765   1
  -1  -2  -1 269334. 1879.77   3
  -1  -2  -1 263922. 2438.96   2
  -1  -2   1 265868. 2450.19   2
  -1  -2  -1 269430. 1747.77   1
  -1  -2   1 269081. 2160.69   3
  -1  -2   1 266534. 1561.33   4
   2  -1   1 276669. 2062.61   2
  -2   1  -1 263680. 2502.91   4
  -2   1   1 263630. 2240.28   4
   2  -1  -1 262023. 2282.52   2
  -1  -2  -1 264782. 1555.29   4
   2  -1  -3 191.847 78.7913   2
  -1  -2  -3 186.025 60.9827   1
  -2   1   3 168.942 65.1349   4
  -1  -2  -3 348.699 69.5339   4
  -1  -2  -3 218.984 44.4584   3
   2  -1   3 467.483 74.3693   2
  -1  -2   3 213.391 74.3041   3
  -2   1  -3 261.183 87.0189   4
   1   2  -5 137914. 1539.32   1
  -1  -2  -5 142146. 2119.26   2
  -2   1  -5 140596. 2264.93   1
  -2   1  -5 140214. 2029.10   4
  -1  -2  -5 144871. 1969.39   1
   2  -1  -5 137699. 1726.62   1
  -2   1   5 141237. 1818.77   3
  -1  -2   5 136793. 1910.82   3
  -1  -2  -7 119173. 2052.90   1
  -1  -2  -7 121617. 2193.96   2
  -1  -2   7 114711. 1918.28   3
  -2   1  -7 119291. 2079.50   4
  -2   1  -7 115312. 2265.29   1
   1   2  -7 114248. 1656.23   1
   2  -1  -7 116794. 1826.31   1
  -2   1   7 121200. 1781.25   3
  -1  -2  -9 8918.95 643.075   1
  -1  -2  -9 8441.90 655.793   2
   1   2  -9 7919.87 506.656   1
   2  -1  -9 7680.60 527.538   1
  -2   1   9 9120.17 519.374   3
   2  -1   9 8168.20 525.529   3
  -1  -2   9 8196.33 558.681   3
   1   2 -11 76659.1 1787.35   1
  -1  -2 -11 77411.7 2114.97   1
   2  -1 -11 77066.0 1883.91   1
  -1  -2  11 74890.0 1844.89   3
   2  -1  11 78062.5 1695.67   3
  -2   1 -11 75616.4 2212.87   1
  -2   1  11 82057.0 1627.32   3
  -1  -2 -11 83700.6 2259.45   2
   1   2 -13 60725.4 1774.21   1
  -1  -2 -13 61295.5 2075.47   1
  -1  -2 -13 64030.1 2119.14   2
  -1  -2  13 62477.9 1808.69   3
  -2   1 -13 62435.3 2191.05   1
   2  -1 -13 60500.6 1833.67   1
   2  -1 -15 5421.55 779.508   2
   1   2 -15 4970.03 559.671   1
   2  -1 -15 5125.93 593.472   1
  -2   1 -15 4769.96 657.878   1
  -1  -2 -15 5316.05 656.615   1
  -1  -2  15 5008.55 549.541   3
  -1  -2 -15 5044.41 631.851   2
  -1  -2 -17 19896.2 1406.99   1
   1   2 -17 18609.7 1172.33   1
   2  -1 -17 18365.5 1209.36   1
   2  -1 -17 21981.1 1694.14   2
  -2   1 -17 19626.4 1438.15   1
  -2   1 -19 16803.0 1414.76   1
   2  -1 -19 16734.3 1568.24   2
   2  -1 -19 15122.9 1167.61   1
  -1  -2 -19 16781.9 1358.45   1
   0  -2   0 471820. 3496.78   2
  -2   0   0 475184. 3139.16   4
  -2   0   0 483629. 2910.24   3
   0  -2  -2 38166.4 777.903   1
  -2   0   2 41226.8 874.716   4
  -2   0  -2 42406.0 936.870   1
   0  -2   2 39624.2 851.849   3
   0  -2   2 41655.9 1022.81   2
  -2   0  -2 42010.4 1008.48   4
   0  -2  -2 39764.8 636.828   3
  -2   0   2 39100.0 854.968   3
   0  -2  -2 43646.0 1137.17   2
  -2   0  -4 871596. 4846.37   4
   0  -2  -4 909933. 4474.79   1
  -2   0  -4 895944. 4977.77   1
  -2   0   4 933707. 4338.95   3
   0  -2   4 901322. 4536.55   3
  -2   0   6 6.81053 35.5796   3
   0  -2  -6 40.8795 66.2474   2
   0   2  -6 56.7164 52.1242   1
   2   0  -6 189.935 66.6777   1
   0  -2  -6 18.2928 58.0597   1
   0  -2   6 55.7056 45.1364   3
  -2   0  -6 158.117 91.0594   1
  -2   0  -6 146.742 78.8593   4
  -2   0  -8 724794. 5313.64   4
   0  -2   8 732904. 4967.20   3
   0   2  -8 720235. 5077.16   1
   0  -2  -8 713857. 5247.43   1
  -2   0  -8 720995. 5690.38   1
  -2   0   8 715666. 4608.12   3
   2   0  -8 732095. 4426.31   1
   0  -2  -8 706199. 5952.73   2
  -2   0  10 5663.68 438.489   3
   0  -2 -10 6064.47 608.165   2
   2   0 -10 5770.70 450.522   1
   0   2 -10 4980.18 473.160   1
   0  -2  10 5125.72 450.741   3
   2   0  10 5500.71 362.870   3
  -2   0 -10 4894.62 522.978   1
   0  -2 -10 5726.18 522.841   1
   0  -2 -12 275778. 4031.15   1
   0   2 -12 280340. 3945.61   1
  -2   0 -12 288973. 4411.71   1
   0  -2  12 287817. 3670.42   3
  -2   0  12 287664. 3200.61   3
   2   0 -12 271245. 3498.25   1
   0  -2 -12 288031. 4600.31   2
   0  -2 -14 2287.30 401.177   1
   2   0 -14 2272.65 355.336   1
  -2   0 -14 2289.43 428.310   1
   0  -2  14 2747.03 381.647   3
   0   2 -14 2658.61 423.528   1
   0  -2 -14 2564.19 472.140   2
   0  -2 -16 274631. 5282.54   2
  -2   0 -16 275874. 5028.51   1
   0   2 -16 276679. 4667.31   1
   0  -2 -16 272424. 4772.88   1
   2   0 -16 280435. 4367.88   1
   0   2 -18-23.7263 60.8154   1
   0  -2 -18-226.801 164.549   1
  -2   0 -18 60.3823 89.2159   1
   0  -2 -18-32.8633 83.1298   2
   2   0 -18 176.151 126.197   1
   2   0 -20 139550. 4468.06   2
  -1   2   1 728.896 86.5061   4
  -2  -1  -1 267.633 53.8892   1
  -2  -1  -1 235.060 69.2697   3
  -2  -1   1 288.399 76.0839   3
   1  -2  -1 575.097 136.106   2
  -1   2  -1 259.103 56.0267   4
  -2  -1   1 732.273 116.454   4
  -2  -1  -1 135.557 63.9483   4
   1  -2  -3 158585. 2288.74   2
  -2  -1  -3 161983. 1115.13   2
   1  -2   3 163786. 2035.71   2
  -1   2  -3 158437. 1546.66   4
  -2  -1  -3 157367. 1973.40   4
  -2  -1   3 157397. 1815.12   3
  -2  -1  -3 162791. 1769.45   1
   1  -2  -3 156404. 1786.60   1
   1  -2  -5 213756. 2921.17   2
  -2  -1  -5 205818. 2377.28   4
  -2  -1  -5 204413. 2430.65   1
  -2  -1   5 196660. 2212.27   3
   1  -2  -5 196198. 2258.32   1
   2   1  -5 204508. 1512.83   1
  -2  -1  -5 205228. 1754.15   2
  -1   2  -7 148417. 2496.15   1
  -2  -1  -7 147653. 2261.65   4
   1  -2   7 148928. 2221.82   3
   1  -2  -7 152887. 2722.19   2
   2   1  -7 147639. 1699.19   1
  -2  -1  -7 152932. 2409.20   1
  -2  -1   7 147046. 2083.81   3
   1  -2  -7 148469. 2243.21   1
   1  -2   9 73085.5 1668.82   3
   2   1  -9 72659.6 1430.67   1
  -2  -1   9 74100.0 1619.65   3
  -1   2  -9 74830.6 1928.86   1
   1  -2  -9 76208.7 1814.07   1
  -2  -1  -9 77967.6 1957.86   1
  -2  -1  -9 83968.6 1655.85   2
   1  -2  -9 81567.0 2218.98   2
   2   1   9 72651.7 949.961   3
  -2  -1  11 9641.71 641.778   3
   1  -2 -11 9460.57 703.788   1
   1  -2  11 8648.21 627.314   3
  -2  -1 -11 9954.36 652.411   2
   2   1 -11 9344.38 591.228   1
  -1   2 -11 9217.50 741.808   1
  -2  -1 -11 9537.67 765.876   1
   1  -2 -11 10294.6 869.709   2
   1  -2  13 7516.51 613.855   3
  -1   2 -13 6832.64 688.231   1
   1  -2 -13 8369.29 867.486   2
   1  -2 -13 7683.82 691.128   1
  -2  -1 -13 7242.49 717.016   1
  -2  -1  13 7883.18 613.151   3
   2   1 -13 6857.03 562.769   1
  -2  -1 -13 8648.87 660.865   2
  -2  -1 -15 32292.2 1675.26   1
   1  -2 -15 32772.4 1869.31   2
  -1   2 -15 29575.9 1583.23   1
   1  -2 -15 31172.2 1536.69   1
   2   1 -15 31846.3 1345.83   1
   2   1 -17 31266.3 1462.21   1
   1  -2 -17 27520.8 1554.06   1
   1  -2 -17 33382.2 2037.57   2
  -2  -1 -17 31428.6 1821.28   1
  -1   2 -17 30806.6 1737.09   1
   1  -2 -19 17829.7 1568.62   2
  -1   2 -19 17108.9 1362.80   1
  -2  -1 -19 19805.7 1531.51   1
   1  -2 -19 17401.0 1318.11   1
   2  -2   0 830881. 4946.25   2
  -2  -2   0 901078. 2513.68   1
  -2  -2   0 849422. 4216.01   4
  -2  -2   0 846501. 4259.89   2
  -2   2   0 874477. 4388.88   4
  -2  -2   0 916494. 4345.21   3
  -2  -2  -2 1601.90 192.210   4
  -2  -2   2 1944.67 191.461   4
  -2   2  -2 1833.12 214.588   4
  -2  -2   2 1452.81 187.501   3
  -2   2   2 1879.68 194.613   4
   2  -2   2 1658.77 207.109   2
  -2  -2  -2 1790.00 180.528   2
  -2  -2  -2 1535.51 161.278   3
  -2  -2  -2 1663.81 159.929   1
   2  -2  -4 633693. 5020.55   2
  -2  -2  -4 658897. 3994.21   1
   2   2  -4 680117. 1869.85   1
  -2  -2   4 668859. 4317.83   3
  -2   2  -4 665689. 4294.50   4
  -2   2   4 656350. 3913.69   4
  -2  -2  -4 661492. 3993.62   4
   2  -2   4 657203. 3976.30   2
  -2  -2  -4 643912. 3761.40   2
  -2  -2  -4 657725. 3061.08   3
   2  -2  -6 115.410 112.765   2
  -2  -2  -6 55.9590 63.7844   4
  -2  -2  -6 63.8023 39.4505   2
  -2   2  -6 91.9115 104.367   1
  -2  -2  -6 44.1866 60.6549   1
   2  -2  -6 83.3532 58.8873   1
  -2   2  -6 11.6548 57.8013   4
   2   2  -6-5.72843 15.6738   1
  -2  -2   8 530865. 4560.74   3
   2   2  -8 535992. 3356.77   1
  -2  -2  -8 519807. 4306.54   2
   2  -2  -8 523765. 5550.53   2
  -2   2  -8 529308. 5432.56   1
  -2  -2  -8 529004. 4819.63   1
   2  -2  -8 526066. 4469.84   1
   2  -2 -10 138.574 120.745   2
  -2  -2 -10 122.036 87.8114   1
  -2  -2  10 159.823 104.790   3
  -2  -2 -10 253.131 103.968   2
   2  -2  10 99.1682 79.7651   3
   2  -2 -10 174.391 112.001   1
   2   2 -10 133.006 67.8854   1
  -2   2 -10 57.3614 81.4445   1
  -2  -2  12 440099. 4906.77   3
  -2  -2 -12 441715. 4861.03   2
   2  -2 -12 428242. 4934.33   1
   2   2 -12 444981. 4168.98   1
  -2   2 -12 424122. 5719.05   1
   2  -2  12 435200. 4727.24   3
  -2  -2 -12 423760. 5409.27   1
   2  -2 -12 433250. 6203.27   2
  -2  -2  14 71.0046 81.5562   3
   2   2 -14 68.9854 68.7418   1
  -2  -2 -14 154.834 144.268   1
   2  -2  14 197.728 116.003   3
   2  -2 -14-117.653 140.905   2
  -2   2 -14 225.931 149.684   1
   2  -2 -14 130.189 101.036   1
  -2   2 -16 201116. 4556.37   1
   2  -2 -16 209571. 5206.43   2
  -2  -2 -16 202416. 4516.07   1
  -2   2 -18 72.9843 146.891   1
   2  -2 -18-103.576 137.366   2
  -2  -2 -18-43.3518 117.897   1
   2  -2 -18-19.8104 63.5285   1
   3  -2   1 239738. 2574.09   2
  -2  -3  -1 240135. 2406.37   3
  -2  -3   1 233725. 2558.85   3
  -3   2  -1 234531. 2830.27   4
  -2  -3   1 242585. 2843.60   2
  -2  -3  -1 234573. 2669.02   2
  -3   2   1 233958. 2722.44   4
  -2  -3  -1 235613. 2149.10   4
   3  -2  -1 230583. 2780.25   2
  -2  -3  -1 241422. 1949.56   1
  -2  -3   1 235049. 2157.94   4
  -3   2   3 68646.2 1459.11   4
  -2  -3   3 72438.6 1233.78   4
  -2  -3   3 72588.5 1534.29   3
   3  -2   3 71086.9 1266.31   2
  -2  -3  -3 70946.6 1178.89   3
  -2  -3  -3 75813.9 1208.00   4
  -2  -3  -3 74576.4 1533.39   2
   2   3  -3 71295.7 826.473   1
   3  -2  -3 74344.1 1714.49   2
  -3   2  -3 73079.0 1637.89   4
  -2  -3  -3 72766.0 1308.31   1
  -2  -3  -5 6532.63 310.114   3
   3  -2  -5 6536.80 558.545   2
  -2  -3   5 6207.27 488.214   3
  -3   2  -5 6457.59 518.958   4
  -2  -3  -5 6868.46 466.196   1
   2   3  -5 6505.80 278.624   1
  -3   2   5 6157.02 461.468   4
   3  -2   5 7381.21 421.802   2
  -2  -3  -5 6182.54 405.875   4
  -2  -3  -5 8129.58 539.660   2
  -3   2   7 9612.07 627.534   4
   3  -2  -7 10267.6 766.887   2
  -3   2  -7 10173.0 705.092   4
  -2  -3   7 8687.46 619.865   3
   2   3  -7 9180.44 407.317   1
  -3   2  -7 9253.15 738.400   1
  -2  -3  -7 9729.66 631.443   2
  -2  -3  -7 9307.75 616.664   1
   3  -2  -9 49907.2 1488.98   1
  -2  -3   9 50188.0 1604.06   3
  -3   2  -9 49831.0 1848.76   1
   2   3  -9 50110.9 1136.56   1
  -2  -3  -9 55924.9 1645.13   2
  -3   2  -9 51654.3 1718.00   4
  -2  -3  -9 49262.4 1597.90   1
   3  -2  -9 55193.0 1978.96   2
   3  -2 -11 93627.6 2851.93   2
  -2  -3  11 88942.8 2294.35   3
   3  -2  11 91641.6 2353.40   3
  -2  -3 -11 88278.1 2376.57   1
   3  -2 -11 87494.2 2159.49   1
  -2  -3 -11 96073.5 2359.87   2
  -3   2 -11 88723.0 2650.44   1
  -3   2 -13 61949.0 2394.18   1
   3  -2 -13 59079.1 1935.43   1
   3  -2  13 67325.8 2055.91   3
   3  -2 -13 67907.2 2663.43   2
  -2  -3 -13 62085.1 2210.44   1
  -2  -3  13 63352.3 2101.88   3
  -2  -3 -15 15489.3 1219.82   1
   3  -2 -15 15267.8 1055.30   1
  -2  -3  15 15076.3 1067.93   3
   3  -2 -15 17373.5 1475.60   2
  -3   2 -15 15587.0 1293.13   1
   3  -2 -17 2028.74 554.043   2
  -2  -3 -17 1962.66 492.513   1
  -3   2 -17 1908.66 471.228   1
   3  -2 -17 2060.30 418.564   1
  -1  -3   0 58.5683 21.3314   4
  -1  -3   0-10.9060 69.5143   2
   3  -1   0 44.0398 38.6228   2
  -3   1   0-7.83155 41.4492   4
  -1  -3   0 39.5084 42.6588   3
   3  -1  -2 798667. 4745.88   2
  -1  -3   2 830528. 2947.49   4
  -3   1  -2 836478. 5320.50   4
  -1  -3  -2 815163. 4118.70   1
  -1  -3  -2 810873. 5496.94   2
  -1  -3   2 800931. 5369.81   2
  -1  -3   2 824652. 4656.26   3
   3  -1   2 787264. 3228.44   2
  -3   1   2 821138. 4898.16   4
  -1  -3  -2 819548. 3816.50   3
  -1  -3   4 4018.08 360.438   3
  -1  -3  -4 4029.75 333.383   1
  -1  -3  -4 4384.96 232.395   3
  -1  -3  -4 4584.34 431.321   2
  -3   1   4 4152.34 359.541   4
   3  -1  -4 4523.41 394.622   2
  -3   1  -4 4419.11 412.229   4
  -3   1  -4 4291.18 416.465   1
   1   3  -6 468635. 3516.33   1
  -1  -3  -6 457322. 4640.97   2
  -3   1  -6 467640. 4757.76   1
  -3   1  -6 464404. 4528.07   4
  -1  -3  -6 473436. 4083.59   1
  -1  -3   6 474760. 4235.84   3
   3  -1  -8 2229.21 274.640   1
  -3   1  -8 2196.86 345.509   4
   1   3  -8 2239.20 268.934   1
  -1  -3  -8 2308.40 321.206   1
  -1  -3  -8 2593.28 382.747   2
  -3   1   8 2675.81 328.953   3
  -3   1  -8 2341.97 365.564   1
  -1  -3   8 2497.66 339.409   3
  -1  -3 -10 489435. 5188.92   1
   3  -1 -10 501342. 4523.64   1
   1   3 -10 497788. 4466.65   1
  -1  -3 -10 514506. 5772.88   2
  -3   1 -10 502626. 5917.39   1
  -1  -3  10 507690. 5101.25   3
  -3   1  10 478510. 4607.81   3
   1   3 -12 119.579 82.2633   1
  -3   1 -12-7.73239 104.847   1
  -1  -3  12 171.873 126.061   3
   3  -1  12 62.7394 63.6341   3
  -1  -3 -12-12.8497 115.982   1
  -1  -3 -12-1.01990 95.0331   2
   3  -1 -12 33.0441 44.4327   1
   3  -1 -14 304732. 4234.42   1
  -1  -3  14 310737. 4608.29   3
   3  -1 -14 320869. 5818.73   2
   1   3 -14 315887. 4281.33   1
  -1  -3 -14 308247. 5044.57   2
  -3   1 -14 304720. 5351.03   1
  -1  -3 -14 316524. 5024.62   1
  -3   1 -16 520.365 247.571   1
  -1  -3 -16 436.907 200.686   2
   3  -1 -16 463.041 192.481   1
  -1  -3 -16 574.249 252.384   1
  -1  -3  16 432.651 196.642   3
   3  -1 -16 541.156 263.258   2
  -3   1 -18 115142. 3757.79   1
  -1  -3 -18 120944. 3676.80   1
   0  -3  -1 54476.7 1479.87   2
   3   0   1 52728.1 696.164   2
   0  -3   1 48740.7 1077.84   3
   0  -3  -1 48848.0 975.286   3
  -3   0   1 49756.8 1211.03   4
  -3   0  -1 49415.7 1290.90   4
   0  -3   1 53515.6 1428.47   2
  -3   0   1 49708.2 1170.26   3
   0  -3   3 33036.8 971.730   3
   0  -3   3 35486.9 1168.24   2
   0  -3  -3 32761.1 711.630   3
   0  -3  -3 33043.2 904.848   1
  -3   0  -3 34449.9 1048.38   1
  -3   0   3 33485.2 981.563   4
   0  -3  -3 36463.0 1261.37   2
  -3   0  -3 36210.8 1140.33   4
  -3   0   3 32716.6 976.405   3
  -3   0  -5 190583. 2752.60   1
  -3   0  -5 188924. 2757.15   4
   0  -3  -5 186255. 1360.68   3
  -3   0   5 187918. 2481.20   4
   0  -3  -5 185370. 3019.46   2
  -3   0   5 190982. 2461.54   3
   0  -3  -5 191903. 2444.96   1
   0  -3   5 184837. 2486.96   3
   0  -3   7 145183. 2422.73   3
  -3   0  -7 153549. 2693.36   4
   0   3  -7 148395. 2471.69   1
  -3   0   7 150538. 2343.70   3
   0  -3  -7 149363. 2436.22   1
   3   0  -7 146510. 1840.48   1
  -3   0  -7 145537. 2652.07   1
   0  -3  -7 148602. 2917.28   2
   0  -3  -9 24374.7 1100.02   1
   0  -3   9 22433.7 1030.69   3
   0   3  -9 23418.7 1044.37   1
   3   0  -9 23164.5 830.375   1
  -3   0  -9 23173.9 1139.11   4
   0  -3  -9 26236.2 1331.87   2
  -3   0   9 23737.2 994.377   3
   0  -3 -11 26337.4 1261.41   1
   0  -3 -11 25782.1 1428.71   2
   3   0 -11 24902.1 985.886   1
  -3   0  11 26945.1 1114.38   3
   0   3 -11 26104.5 1212.66   1
  -3   0 -11 26066.8 1359.49   1
   0  -3  11 25618.4 1181.21   3
   0  -3  13 21949.7 1180.17   3
  -3   0 -13 23333.8 1405.96   1
   0  -3 -13 22811.9 1432.34   2
   3   0 -13 21499.1 1018.32   1
   0   3 -13 22188.1 1209.33   1
   0  -3 -13 22057.1 1264.32   1
  -3   0  13 22408.3 1051.27   3
   0  -3 -15 12278.6 1118.54   2
   0  -3  15 12499.5 938.404   3
  -3   0 -15 11453.0 1060.74   1
   3   0 -15 12761.8 861.194   1
   0   3 -15 13100.2 996.625   1
   0  -3 -15 14340.6 1098.56   1
   0   3 -17 29497.4 1591.73   1
   0  -3 -17 29847.0 1722.01   1
  -3   0 -17 29592.6 1826.66   1
   0  -3 -17 31139.8 1871.49   2
   3   0 -19 20603.3 1741.00   2
  -3   0 -19 19859.0 1578.34   1
   0  -3 -19 18188.0 1415.04   1
  -3  -1   0 16.4654 37.5777   3
   1  -3   0 28.5220 53.4293   2
  -3  -1   0 108.537 37.0284   1
  -1   3   0 20.0691 16.6738   4
  -3  -1   0-45.1578 60.8481   4
   1  -3  -2 597001. 5142.45   2
  -3  -1  -2 603721. 3888.73   3
  -1   3  -2 619766. 2687.27   4
  -3  -1   2 629795. 4092.74   3
  -3  -1  -2 603347. 3584.58   1
  -1   3   2 618951. 2606.84   4
  -3  -1   2 626837. 4184.82   4
   1  -3   2 588564. 4804.58   2
  -3  -1  -2 611012. 4581.42   4
   1  -3   4 6151.48 461.054   3
  -3  -1  -4 6380.71 443.002   1
  -3  -1  -4 6485.12 496.374   4
   1  -3   4 6127.92 494.049   2
  -3  -1   4 5752.21 419.829   4
  -3  -1   4 5699.03 420.272   3
   1  -3  -4 6394.44 561.968   2
  -3  -1  -6 806226. 5662.23   1
   3   1  -6 807598. 3139.00   1
  -3  -1  -6 813485. 5915.14   4
   1  -3  -6 794744. 6710.86   2
   1  -3  -6 806952. 5414.73   1
   1  -3   6 785787. 5644.48   3
  -3  -1   6 833042. 5354.74   3
   1  -3  -8 3376.09 473.283   2
  -3  -1   8 2934.02 343.416   3
  -3  -1  -8 3202.73 404.413   4
   1  -3   8 3238.07 383.638   3
   1  -3  -8 3093.03 377.479   1
  -1   3  -8 3305.01 427.351   1
   3   1  -8 3204.45 253.861   1
  -3  -1  -8 3734.86 437.444   1
   1  -3  10 368888. 4393.27   3
   1  -3 -10 362500. 5304.84   2
  -1   3 -10 377805. 4918.24   1
   3   1 -10 373539. 3217.31   1
  -3  -1  10 371152. 4151.47   3
   1  -3 -10 374274. 4533.98   1
  -3  -1 -10 367759. 4825.07   1
   1  -3 -12 31.2850 68.1911   1
   3   1 -12-69.7340 55.8014   1
  -3  -1  12 53.5607 83.8824   3
   1  -3  12-58.7096 75.6458   3
   1  -3 -12 19.4283 89.6166   2
  -3  -1 -12 169.089 109.975   1
  -1   3 -12 269.938 153.529   1
   1  -3 -14 252951. 5187.73   2
  -1   3 -14 242114. 4515.77   1
  -3  -1 -14 246043. 4683.72   1
   1  -3  14 253322. 4150.30   3
  -3  -1  14 250187. 3794.42   3
   1  -3 -14 244787. 4321.54   1
  -1   3 -16 586.824 247.212   1
   1  -3 -16 637.582 293.665   2
   1  -3 -16 531.193 232.629   1
  -3  -1 -16 510.277 216.876   1
  -1   3 -18 198365. 4612.57   1
   1  -3 -18 207773. 5286.46   2
   1  -3 -18 201284. 4492.96   1
  -3  -1 -18 205320. 4968.01   1
  -2   3   1 27159.4 781.450   4
  -3  -2  -1 30434.6 1032.99   4
  -3  -2   1 26937.8 879.612   3
  -2   3  -1 28089.8 813.922   4
  -3  -2   1 28443.7 930.942   4
  -3  -2  -1 29176.2 869.695   3
   2  -3   1 30454.2 1099.58   2
  -3  -2  -1 28615.6 589.518   1
  -3  -2  -3 225514. 1872.03   2
  -3  -2  -3 228421. 2249.03   1
  -3  -2   3 225216. 2590.39   4
  -3  -2  -3 229150. 2864.13   4
   2  -3   3 231210. 2910.78   2
  -3  -2   3 227135. 2730.76   3
  -3  -2  -3 230902. 2357.32   3
   2  -3  -3 233794. 3367.57   2
  -2   3  -3 230300. 2397.12   4
  -2   3   3 228090. 2248.56   4
  -2   3   5 27113.9 844.833   4
  -3  -2   5 29130.1 984.435   4
   2  -3   5 30108.9 1060.92   2
  -3  -2  -5 28867.3 959.685   1
  -2   3  -5 28210.9 927.821   4
  -3  -2  -5 28661.0 647.295   2
  -3  -2   5 27589.9 1016.07   3
  -3  -2  -5 30417.8 1088.12   4
   2  -3  -5 30984.2 1313.17   2
   2  -3  -7 25907.0 1287.65   2
  -2   3  -7 24223.9 1213.61   1
  -3  -2  -7 24900.5 1052.90   4
   2  -3  -7 23787.0 1001.71   1
  -3  -2  -7 24074.2 1025.88   1
  -3  -2   7 23430.3 1002.40   3
   2  -3  -9 128275. 3101.47   2
  -3  -2   9 118747. 2416.36   3
  -3  -2  -9 121603. 2572.03   1
   2  -3   9 125167. 2665.21   3
   2  -3  -9 121200. 2482.32   1
  -2   3  -9 123854. 2914.96   1
  -3  -2  -9 118257. 2472.90   4
  -2   3 -11 20281.1 1266.18   1
  -3  -2  11 22743.0 1130.37   3
   2  -3  11 19995.7 1125.53   3
   2  -3 -11 20444.3 1340.20   2
  -3  -2 -11 20645.1 1188.54   1
   2  -3 -11 19116.8 1066.27   1
  -3  -2 -13 11898.0 999.140   1
  -3  -2  13 11493.1 864.808   3
   2  -3 -13 12671.8 1159.15   2
   2  -3  13 13182.5 944.324   3
  -2   3 -13 11089.0 1006.21   1
   2  -3 -13 11229.2 879.614   1
  -3  -2  15 51588.6 1940.79   3
   2  -3  15 51649.0 1982.16   3
   2  -3 -15 48133.5 2476.14   2
  -2   3 -15 45578.0 2166.13   1
   2  -3 -15 44901.8 1904.75   1
  -3  -2 -15 47072.2 2195.86   1
   2  -3 -17 7534.14 1047.66   2
  -2   3 -17 7357.14 934.217   1
  -3  -2 -17 7317.34 936.549   1
   2  -3 -17 6721.82 790.066   1
   2  -3 -19 3525.18 743.148   2
  -3  -3   0-40.7277 70.4473   4
  -3   3   0-69.4606 91.1761   4
   3  -3   0-3.09178 67.9247   2
  -3  -3   2 641647. 4862.76   3
  -3   3   2 620910. 4568.49   4
  -3   3  -2 636326. 4709.90   4
  -3  -3  -2 615826. 4132.64   2
  -3  -3  -2 629734. 4234.85   3
   3  -3   2 622992. 4810.41   2
  -3  -3  -2 622310. 4559.27   4
  -3  -3   2 625881. 4383.36   4
  -3  -3  -2 632049. 3442.28   1
   3  -3  -2 615695. 5422.10   2
   3  -3  -4 7421.51 633.430   2
  -3  -3   4 6703.29 528.826   3
  -3   3  -4 6380.12 504.113   4
   3  -3   4 6854.91 479.632   2
  -3  -3  -4 6382.83 409.157   2
  -3  -3  -4 6564.49 473.358   4
  -3  -3   4 6618.63 471.050   4
  -3   3   4 6692.65 476.645   4
  -3  -3  -4 6838.57 436.528   1
  -3  -3  -4 6610.33 410.497   3
  -3  -3   6 478651. 4756.64   3
  -3  -3   6 481419. 4319.11   4
  -3  -3  -6 489248. 4350.57   4
   3  -3   6 479519. 4103.36   2
  -3  -3  -6 486170. 3669.97   2
  -3   3  -6 471030. 4720.08   4
   3  -3  -6 475264. 5451.41   2
  -3   3   6 475039. 4281.94   4
  -3  -3  -6 477547. 4317.10   1
  -3  -3  -8 3143.29 396.847   1
  -3   3  -8 3331.95 427.024   4
  -3   3   8 3290.36 382.300   4
  -3  -3   8 3307.97 422.776   3
   3  -3  -8 3177.86 483.079   2
  -3   3  -8 2891.41 467.032   1
  -3  -3  -8 3571.75 337.813   2
  -3  -3  10 392261. 4902.41   3
  -3   3 -10 393226. 5658.95   1
  -3  -3 -10 383858. 4964.60   1
   3  -3  10 390270. 5193.40   3
   3  -3 -10 379015. 5697.12   2
   3  -3 -12-4.24864 101.073   2
  -3  -3 -12-112.017 118.283   1
  -3  -3  12 29.2827 83.9837   3
   3  -3  12-29.9818 99.9906   3
  -3   3 -12-152.295 143.787   1
  -3  -3  14 239364. 4333.92   3
  -3   3 -14 243710. 5170.49   1
   3  -3  14 249538. 4488.37   3
   3  -3 -14 227031. 4174.17   1
   3  -3 -14 246049. 5501.68   2
  -3  -3 -14 231660. 4685.90   1
  -3  -3  16 1142.34 317.478   3
   3  -3 -16 1181.96 447.003   2
  -3  -3 -16 1259.89 384.412   1
  -3   3 -16 1131.78 369.600   1
  -3   3 -18 130723. 4147.09   1
   3  -3 -18 133622. 4660.93   2
  -3  -3 -18 130258. 4012.62   1
  -3  -4  -1 80406.2 1729.55   3
  -3  -4   1 82036.6 1847.41   3
  -4   3   1 78630.4 1914.92   4
  -4   3  -1 77579.5 1857.66   4
   4  -3   1 84311.8 1824.40   2
  -3  -4  -1 83790.6 1529.54   4
  -3  -4  -1 82998.3 1846.39   2
   4  -3  -1 76721.3 1895.15   2
  -3  -4   1 81421.9 1650.77   4
  -3  -4  -3 12441.7 619.823   3
  -3  -4   3 12594.5 768.805   3
  -3  -4  -3 12559.8 587.301   4
   4  -3   3 12512.8 646.298   2
  -3  -4   3 12914.2 644.493   4
  -3  -4  -3 12260.7 689.477   2
  -3  -4  -3 12759.7 595.498   1
  -4   3  -3 11839.6 747.487   4
  -4   3   3 12590.0 773.672   4
   4  -3  -3 12658.2 828.597   2
  -3  -4  -5 81309.0 1453.22   3
  -3  -4   5 85131.9 1741.44   4
  -4   3  -5 83186.3 2105.23   4
  -3  -4   5 80408.6 2055.51   3
  -3  -4  -5 85078.7 1629.78   4
   4  -3  -5 83270.9 2286.01   2
   4  -3   5 85338.1 1643.27   2
  -3  -4  -5 83296.3 1796.01   2
  -3  -4  -5 84731.3 1785.16   1
  -4   3   5 81361.3 1976.08   4
   4  -3  -7 78863.9 2372.88   2
  -3  -4  -7 77522.4 1949.04   1
  -3  -4   7 76652.7 2136.60   3
  -3  -4  -7 79021.9 1788.78   2
  -4   3  -7 79606.5 2221.83   4
  -3  -4   7 80871.1 1867.67   4
  -4   3   7 75883.8 1995.36   4
  -4   3  -7 78795.1 2411.23   1
   4  -3  -9 8678.72 858.003   2
  -3  -4   9 9092.42 784.853   3
  -4   3  -9 8757.81 858.394   1
  -4   3  -9 9270.22 820.737   4
  -3  -4   9 9343.89 711.412   4
  -3  -4  -9 8491.74 710.435   1
  -4   3   9 8615.03 719.588   4
  -3  -4  11 35711.4 1650.41   3
  -4   3  11 33690.8 1532.46   4
   4  -3 -11 37493.8 1936.01   2
  -3  -4 -11 33390.5 1567.59   1
  -4   3 -11 35277.4 1818.99   1
   4  -3  11 36166.5 1746.80   3
  -3  -4  13 28535.6 1572.30   3
   4  -3 -13 28213.9 1851.43   2
  -3  -4 -13 27031.5 1556.07   1
   4  -3  13 29972.9 1635.29   3
  -4   3 -13 29127.6 1784.10   1
  -4   3  13 26963.4 1462.08   4
  -3  -4  15 3223.70 550.000   3
   4  -3 -15 4465.68 797.931   2
  -4   3 -15 3257.14 633.843   1
  -4   3  15 3526.27 563.347   4
  -3  -4 -15 3556.56 619.474   1
  -3  -4  17 15628.7 1247.28   3
   4  -3 -17 18423.6 1713.61   2
  -4   3  17 14576.8 1226.77   4
  -3  -4 -17 17362.4 1453.91   1
  -4   3 -17 16258.7 1466.22   1
  -2  -4   0 676432. 4749.52   3
  -2  -4   0 660109. 5352.74   2
   4  -2   0 638279. 4588.80   2
  -2  -4   0 650005. 3093.31   4
  -4   2   0 670788. 5506.73   4
  -2  -4  -2 11182.7 567.193   3
   4  -2  -2 12288.0 700.428   2
  -2  -4   2 11530.4 478.379   4
  -2  -4   2 12053.0 757.437   2
   4  -2   2 12081.5 544.451   2
  -2  -4  -2 12319.4 730.382   2
  -2  -4  -2 11757.6 396.187   4
  -4   2   2 11358.6 704.167   4
  -2  -4   2 11452.3 661.601   3
  -4   2  -2 11912.0 722.729   4
  -2  -4  -4 498758. 3344.09   3
  -2  -4   4 492966. 4636.14   3
   4  -2   4 497790. 3122.16   2
  -2  -4  -4 505580. 4823.52   2
  -2  -4  -4 500491. 4051.98   1
  -4   2  -4 501506. 4913.04   4
  -2  -4   4 500293. 3434.90   4
  -4   2   4 493108. 4657.01   4
   2   4  -4 493950. 3027.97   1
  -4   2  -6 51.4959 112.509   1
  -2  -4  -6 18.4840 43.7764   1
  -4   2   6 41.6585 72.5685   4
  -2  -4   6 70.2473 74.4682   3
   4  -2  -6 31.3621 62.1207   2
  -4   2  -6-8.87303 101.574   4
  -2  -4   8 384995. 4730.77   3
   4  -2  -8 390565. 5184.24   2
  -4   2  -8 396165. 5296.67   1
  -4   2  -8 395965. 5094.32   4
  -2  -4  -8 399131. 4552.37   1
  -4   2   8 399186. 4718.69   4
  -2  -4  -8 402480. 4677.39   2
  -2  -4 -10 5251.53 581.089   1
   4  -2 -10 5458.11 677.313   2
  -2  -4  10 4840.87 568.100   3
  -4   2 -10 4988.84 614.409   4
  -4   2 -10 5376.18 666.751   1
  -4   2  10 5360.80 575.326   4
  -2  -4 -10 5166.95 564.509   2
  -4   2 -12 331112. 5567.02   1
  -2  -4  12 328346. 4977.21   3
   4  -2 -12 352685. 5995.37   2
   4  -2  12 347579. 5028.65   3
  -2  -4 -12 349237. 4883.73   2
  -2  -4 -12 337231. 5142.26   1
  -4   2  12 330104. 4906.53   4
  -4   2 -14 2056.45 484.842   1
  -2  -4 -14 2205.65 466.673   1
  -2  -4  14 1913.91 412.592   3
   4  -2 -14 2409.34 552.448   2
  -4   2  14 2640.14 481.374   4
  -2  -4  16 152170. 3753.73   3
  -2  -4 -16 160573. 4210.43   1
  -4   2 -16 154672. 4364.59   1
  -4   2  16 153236. 3937.04   4
   4  -1  -1 44445.6 1107.01   2
  -4   1   1 44184.5 1392.37   4
  -1  -4   1 44346.0 1205.99   3
  -1  -4  -1 48037.0 1540.05   2
  -1  -4   1 46286.2 1501.04   2
  -4   1  -1 43763.1 1419.20   4
   4  -1   1 45699.3 938.304   2
  -1  -4  -1 44096.8 1117.54   3
  -1  -4  -3 150980. 1844.42   3
  -1  -4  -3 168369. 2954.88   2
  -1  -4   3 150276. 2388.74   3
  -1  -4   3 162800. 2930.39   2
   4  -1   3 151177. 1106.89   2
   4  -1  -3 157248. 2428.50   2
  -4   1  -3 153060. 2616.99   4
  -1  -4   3 146844. 1365.47   4
  -4   1   3 149941. 2521.86   4
  -1  -4  -5 34384.2 1377.24   2
  -1  -4  -5 32067.1 709.826   3
  -1  -4   5 32710.1 1209.66   3
   4  -1  -5 32000.9 1202.26   2
  -4   1  -5 33583.0 1305.33   4
  -1  -4  -5 33048.8 1108.01   1
  -4   1  -5 36588.0 1377.04   1
  -4   1   5 32271.4 1193.47   4
  -4   1   7 25902.3 1152.79   4
  -4   1  -7 26088.2 1267.22   1
   1   4  -7 27531.0 1004.44   1
  -1  -4  -7 27983.8 1305.41   2
  -1  -4   7 26355.1 1168.11   3
  -1  -4  -7 26564.5 1113.48   1
  -4   1  -7 26777.1 1258.32   4
  -1  -4  -9 86605.7 2209.96   1
  -1  -4   9 84764.8 2245.74   3
  -4   1   9 85035.7 2207.81   4
  -4   1  -9 83358.9 2409.31   4
  -1  -4  -9 89238.8 2538.48   2
   1   4  -9 85146.5 1829.37   1
  -4   1  -9 85888.4 2471.67   1
  -4   1 -11 25836.0 1434.05   4
  -4   1 -11 24936.8 1452.27   1
   1   4 -11 25457.7 1093.43   1
  -1  -4  11 25749.1 1308.48   3
  -1  -4 -11 26906.6 1344.65   1
  -1  -4 -11 28154.8 1524.52   2
  -1  -4  13 13863.6 1034.33   3
   4  -1 -13 14438.9 1219.57   2
  -1  -4 -13 14304.9 1073.61   1
  -4   1 -13 13986.2 1149.09   1
  -1  -4 -13 14691.7 1156.10   2
  -1  -4  15 33713.3 1697.60   3
   4  -1 -15 36897.1 2162.73   2
  -4   1 -15 33802.7 1957.38   1
  -1  -4 -15 35125.5 1854.65   1
  -1  -4 -15 35476.4 1856.71   2
  -1  -4 -17 8198.81 959.988   1
  -4   1 -17 8301.11 1018.38   1
   4  -1 -17 9019.02 1164.83   2
   4   0   0 684630. 3457.41   2
   0  -4   0 687708. 4612.16   3
   0  -4   0 660506. 5944.30   2
  -4   0   0 665427. 5416.36   4
  -4   0   2 60988.0 1582.88   3
   0  -4  -2 63222.5 1284.84   3
   0  -4   2 63711.0 1499.14   3
   0  -4  -2 70830.0 1989.49   2
  -4   0  -2 68288.7 1782.38   4
  -4   0   2 64424.3 1626.20   4
  -4   0  -2 67995.0 1565.19   1
   0  -4   2 63958.1 1833.45   2
   0  -4  -4 582320. 3547.23   3
  -4   0  -4 580956. 5096.30   1
   0  -4   4 601351. 4934.00   3
  -4   0  -4 595681. 5389.58   4
   0  -4   4 588774. 5689.94   2
  -4   0   4 587237. 4937.22   4
   0  -4  -4 570666. 5781.06   2
  -4   0   4 587005. 4980.10   3
   0  -4  -6 119.265 91.0867   1
  -4   0   6 111.354 111.770   4
  -4   0  -6 63.4735 79.9147   1
   0  -4  -6 187.182 127.998   2
  -4   0   6 135.483 101.399   3
   0  -4  -6 88.6646 35.9697   3
   0  -4   6 100.724 112.738   3
  -4   0  -6 52.5243 87.3408   4
   0  -4   8 453643. 4997.08   3
  -4   0   8 464058. 4838.34   3
  -4   0  -8 455845. 5411.70   1
   0   4  -8 470652. 5003.06   1
  -4   0  -8 451114. 5398.10   4
   0  -4  -8 451224. 4795.65   1
  -4   0   8 454632. 4950.23   4
   0  -4  -8 472465. 6035.07   2
  -4   0 -10 20076.5 1224.81   1
   0  -4 -10 20365.6 1345.24   2
   0  -4 -10 19754.5 1104.86   1
   0   4 -10 20465.0 1101.89   1
   0  -4  10 18903.5 1093.44   3
  -4   0  10 18924.3 1037.56   3
  -4   0 -10 19165.4 1196.48   4
   0  -4 -12 332449. 5724.88   2
   0  -4  12 328825. 4883.39   3
   0   4 -12 338020. 4779.93   1
  -4   0 -12 326497. 5359.63   1
  -4   0  12 344669. 4592.62   3
   0  -4 -12 334873. 4988.50   1
   0  -4 -14 12488.7 1168.79   2
   0  -4  14 12192.5 987.053   3
  -4   0 -14 13099.3 1149.02   1
   0  -4 -14 12314.7 1033.68   1
   0   4 -14 12092.1 947.796   1
  -4   0 -16 176322. 4547.35   1
   0   4 -16 181706. 3886.39   1
   0  -4 -16 177974. 4293.24   1
   0  -4  16 182154. 4021.59   3
   0  -4 -16 173920. 4488.83   2
   0  -4 -18-6.81503 83.0057   1
   0  -4 -18 52.6186 88.0429   2
   4   0 -18 98.6249 145.735   2
  -4   0 -18 205.752 135.266   1
  -4  -1   1 135227. 1426.32   1
   1  -4   1 130267. 2174.49   3
  -4  -1  -1 133441. 2467.85   4
  -4  -1   1 138074. 2413.99   4
   1  -4   1 133963. 2673.05   2
   1  -4  -1 137851. 2801.77   2
  -4  -1  -1 133827. 2208.00   3
  -4  -1   1 130545. 2177.38   3
  -4  -1  -1 132824. 1749.99   1
  -4  -1   3 61089.0 1562.74   3
   1  -4  -3 64850.1 1958.04   2
   1  -4   3 64628.7 1622.92   3
   1  -4   3 69722.3 1917.08   2
  -1   4   3 61105.2 840.112   4
  -4  -1   3 62977.6 1595.90   4
  -4  -1  -3 65845.8 1485.27   1
  -4  -1  -3 64862.9 1734.38   4
  -4  -1   5 28782.0 1113.25   3
   1  -4   5 26484.4 1121.99   3
   1  -4  -5 30575.2 1438.23   2
  -4  -1  -5 29993.3 1242.91   4
  -4  -1   5 28790.5 1121.18   4
  -4  -1  -5 32060.4 1177.15   1
  -1   4   5 27899.3 705.858   4
   1  -4   5 30184.7 1282.45   2
  -4  -1  -7 28541.7 1299.15   4
   1  -4   7 28180.8 1240.29   3
  -4  -1   7 28818.5 1210.18   4
  -4  -1   7 26078.6 1108.57   3
   1  -4  -7 27608.8 1161.53   1
  -4  -1  -7 28779.2 1243.08   1
   1  -4  -7 32486.6 1578.57   2
   1  -4  -9 44070.3 1964.24   2
   1  -4   9 40962.9 1577.61   3
  -1   4  -9 41119.9 1693.67   1
  -4  -1  -9 40713.2 1642.43   1
  -4  -1  -9 39852.1 1644.45   4
   1  -4  -9 42233.9 1570.27   1
  -4  -1   9 42043.2 1579.38   4
  -4  -1   9 39071.1 1441.90   3
   1  -4 -11 54111.3 2299.40   2
  -1   4 -11 54299.5 2052.63   1
  -4  -1  11 55497.8 1847.96   3
   1  -4  11 52446.1 1919.45   3
  -4  -1 -11 53168.5 2053.32   1
   1  -4 -11 52871.0 1898.96   1
  -4  -1  13 43311.1 1719.46   3
   1  -4 -13 43199.7 2195.63   2
   1  -4  13 41714.1 1825.62   3
  -4  -1 -13 41397.4 1962.11   1
   1  -4 -13 41560.2 1811.61   1
  -1   4 -13 39087.6 1867.41   1
   1  -4 -15 15705.9 1411.22   2
  -4  -1 -15 15574.3 1296.66   1
   1  -4  15 16791.9 1218.34   3
   1  -4 -15 16525.7 1226.35   1
  -1   4 -15 16331.3 1256.45   1
  -4  -1 -17 6084.73 859.644   1
   1  -4 -17 5963.16 779.782   1
  -1   4 -17 5535.76 765.042   1
   1  -4 -17 4973.29 829.032   2
  -4  -2   0 652423. 5410.95   4
  -4  -2   0 648472. 2279.94   1
  -2   4   0 661594. 3602.78   4
   2  -4   0 664075. 5922.35   2
  -4  -2   2 24811.7 978.289   3
  -4  -2  -2 27293.9 738.460   1
  -2   4   2 26323.6 763.866   4
   2  -4   2 27222.4 1170.67   2
  -2   4  -2 27642.4 764.081   4
  -4  -2   2 26147.3 1048.64   4
  -4  -2  -2 26713.8 1096.68   4
   2  -4  -2 28375.8 1273.59   2
  -4  -2  -2 26096.6 960.976   3
  -4  -2   4 520620. 4768.33   3
  -4  -2  -4 519334. 4053.96   1
   2  -4   4 509840. 5036.88   2
  -2   4   4 519133. 3535.41   4
  -4  -2   4 512007. 4675.90   4
  -4  -2  -4 513990. 4999.31   4
  -2   4  -4 516375. 3711.99   4
  -4  -2  -6 159.080 90.9720   1
   2  -4   6 116.049 114.341   2
   2  -4  -6 74.9642 100.862   2
  -4  -2   6 244.058 131.488   3
   2  -4   6 66.9484 81.0274   3
  -2   4   6 99.9026 54.6206   4
  -4  -2  -6 120.852 96.3846   4
  -4  -2   6 73.3122 68.7445   4
  -4  -2   8 396081. 4610.41   3
  -4  -2  -8 395267. 4687.63   1
   2  -4   8 407053. 5139.74   3
  -4  -2   8 401724. 4771.99   4
  -4  -2  -8 397329. 4981.86   4
   2  -4  -8 408101. 5805.14   2
  -2   4  -8 417136. 5543.48   1
  -4  -2 -10 7450.70 720.183   1
   2  -4  10 9134.78 817.425   3
  -2   4 -10 8517.30 846.927   1
  -4  -2  10 8495.90 730.950   3
  -4  -2 -10 8134.04 758.773   4
   2  -4 -10 8295.66 886.143   2
  -4  -2  10 8158.14 744.099   4
  -4  -2 -12 316015. 5139.24   1
   2  -4  12 327439. 5193.01   3
   2  -4 -12 329245. 4923.22   1
   2  -4 -12 310343. 5830.90   2
  -4  -2  12 326054. 4789.76   3
  -2   4 -12 327471. 5584.60   1
  -4  -2 -14 5968.89 783.731   1
   2  -4 -14 7005.35 953.273   2
   2  -4  14 6777.37 784.866   3
  -4  -2  14 5836.58 670.703   3
   2  -4 -14 6927.25 778.395   1
  -2   4 -14 6230.06 828.558   1
   2  -4 -16 168371. 4918.88   2
  -4  -2 -16 162899. 4389.22   1
   2  -4  16 167609. 4036.51   3
   2  -4 -16 157665. 3917.51   1
  -2   4 -16 161639. 4349.13   1
  -2   4 -18 45.3669 87.1070   1
   2  -4 -18 103.421 191.664   2
  -4  -3  -1 23701.9 959.647   3
  -4  -3   1 25496.0 1050.24   3
  -4  -3   1 26644.9 1099.41   4
  -3   4  -1 24522.9 903.836   4
   3  -4   1 27043.2 1169.10   2
  -3   4   1 25611.8 932.656   4
  -4  -3  -1 25035.2 1052.66   4
   3  -4  -1 25470.0 1178.37   2
  -4  -3   3 38781.3 1349.98   3
  -3   4   3 39414.9 1160.42   4
  -3   4  -3 38906.9 1191.86   4
  -4  -3   3 38599.5 1306.67   4
   3  -4   3 39582.0 1363.96   2
  -4  -3  -3 39284.5 1342.48   4
  -4  -3  -3 39296.1 968.552   1
   3  -4  -3 39773.7 1587.49   2
  -4  -3  -3 36939.2 1151.00   3
  -4  -3   5 105565. 2351.05   3
   3  -4   5 113569. 2301.35   2
  -4  -3  -5 109781. 2347.88   4
  -3   4  -5 114853. 2193.96   4
   3  -4  -5 117987. 2925.87   2
  -3   4   5 113691. 2052.83   4
  -4  -3   5 107033. 2243.94   4
  -4  -3  -5 111136. 1999.03   1
   3  -4  -7 90770.3 2711.05   2
  -4  -3   7 87937.4 2256.78   3
  -3   4  -7 90737.3 2119.06   4
  -4  -3  -7 89872.2 2088.03   1
  -4  -3  -7 91770.6 2263.10   4
  -4  -3   7 90875.5 2211.06   4
  -3   4   7 88827.7 1921.10   4
   3  -4  -9 27320.4 1573.79   2
  -4  -3   9 23406.1 1239.95   3
  -4  -3  -9 23658.6 1211.61   1
   3  -4   9 24376.2 1373.01   3
  -4  -3  -9 23094.6 1210.48   4
  -3   4   9 23765.7 1088.84   4
  -4  -3   9 24350.8 1242.17   4
  -3   4  -9 22830.7 1392.82   1
  -4  -3 -11 10771.8 913.505   1
   3  -4 -11 12019.1 1124.40   2
  -4  -3  11 11483.5 919.204   3
  -3   4 -11 12196.6 1078.26   1
   3  -4  11 11224.9 988.775   3
  -3   4  11 11154.3 794.280   4
  -4  -3  11 10964.3 905.549   4
   3  -4 -13 11470.4 1187.44   2
  -4  -3  13 10445.4 938.743   3
   3  -4  13 11549.2 1052.11   3
  -3   4  13 10876.3 864.317   4
  -4  -3  13 11248.0 999.861   4
  -3   4 -13 12443.0 1165.19   1
  -4  -3 -13 10460.1 1006.73   1
  -4  -3  15 11162.9 1014.67   3
   3  -4 -15 11959.8 1322.66   2
   3  -4  15 11818.2 1105.77   3
  -3   4 -15 10509.9 1145.79   1
  -3   4  15 11664.8 967.722   4
  -4  -3  15 10846.8 1052.35   4
  -4  -3 -15 11393.4 1116.44   1
   3  -4 -17 26303.7 2055.82   2
  -3   4 -17 22929.7 1727.91   1
  -4  -3  17 22689.5 1598.79   4
  -4  -3 -17 24263.5 1725.12   1
  -4  -4   0 268977. 3528.11   3
   4  -4   0 274217. 3843.08   2
  -4   4   0 276161. 3429.17   4
   4  -4   2 411.741 145.756   2
   4  -4  -2 441.889 169.291   2
  -4  -4  -2 453.456 143.845   3
  -4  -4   2 363.185 147.409   3
  -4   4  -2 499.054 146.340   4
  -4  -4  -2 572.188 154.287   4
  -4   4   2 343.080 112.281   4
  -4  -4   2 635.363 172.667   4
  -4  -4   4 488668. 5308.63   3
   4  -4  -4 509997. 5997.75   2
  -4  -4   4 508687. 4902.37   4
  -4  -4  -4 499171. 4622.29   4
  -4   4  -4 492570. 5039.79   4
   4  -4   4 506047. 4741.94   2
  -4  -4  -4 499038. 4099.03   2
  -4   4   4 517751. 5077.78   4
  -4  -4  -4 507798. 4318.20   3
  -4   4   6 127.877 95.5422   4
   4  -4   6 110.095 98.1085   2
  -4  -4   6 143.279 108.479   4
  -4  -4  -6-39.6133 52.2350   1
   4  -4  -6-26.4947 89.1809   2
  -4  -4   6 144.308 121.579   3
  -4  -4  -6 258.755 120.782   4
  -4   4  -6 144.153 92.5761   4
   4  -4  -8 381435. 5799.25   2
  -4  -4   8 383909. 5216.74   3
  -4   4  -8 389547. 5872.87   1
  -4   4   8 384953. 4657.56   4
  -4   4  -8 382213. 5063.22   4
  -4  -4  -8 386979. 4627.38   1
  -4  -4   8 388493. 4776.53   4
  -4   4 -10 68.7431 115.546   1
   4  -4 -10 214.854 159.757   2
  -4   4  10 217.108 124.550   4
  -4  -4 -10 130.113 106.409   1
   4  -4  10 182.566 148.392   3
  -4  -4  10 186.528 118.823   4
  -4  -4 -12 135705. 3401.60   1
   4  -4 -12 144708. 4223.60   2
  -4  -4  12 140155. 3564.90   3
  -4   4 -12 144346. 3968.67   1
  -4   4  12 140392. 3180.15   4
   4  -4  12 145765. 3847.74   3
  -4  -4  12 146343. 3438.22   4
  -4  -4  14 55.2631 113.240   3
   4  -4 -14 265.538 204.295   2
  -4  -4 -14 242.018 160.219   1
   4  -4  14-27.3050 78.8372   3
  -4   4 -14 96.0108 122.171   1
  -4   4  14 532.649 214.954   4
  -4  -4  14 212.778 153.207   4
  -4  -4  16 161972. 4106.24   3
  -4   4 -16 169071. 4702.90   1
  -4  -4 -16 166386. 4408.40   1
  -4  -4  16 156348. 4057.06   4
  -4  -5  -1 50073.5 1597.92   3
  -4  -5   1 49863.6 1696.20   3
   5  -4  -1 52149.9 1717.33   2
  -5   4  -1 52898.3 1721.77   4
  -5   4   1 51911.3 1728.76   4
   5  -4   1 53626.3 1641.22   2
  -4  -5  -3 27606.5 1088.59   3
  -4  -5   3 28440.3 1340.42   3
  -5   4  -3 27840.7 1266.93   4
  -4  -5  -3 29617.7 1188.85   2
  -5   4   3 29965.8 1380.27   4
   5  -4  -3 28471.2 1397.05   2
  -4  -5   5 28819.1 1413.50   3
  -5   4  -5 29189.2 1361.33   4
  -5   4   5 29348.0 1386.57   4
   5  -4  -5 29395.7 1550.45   2
  -4  -5   7 20523.6 1257.60   3
  -5   4  -7 21887.2 1262.71   4
  -5   4   7 23096.9 1268.35   4
  -5   4  -7 21139.7 1407.64   1
   5  -4  -7 21785.5 1411.13   2
   5  -4  -9 21215.8 1484.54   2
  -4  -5   9 21060.1 1340.01   3
  -5   4   9 19341.4 1189.32   4
  -5   4  -9 20509.6 1444.81   1
  -5   4  -9 21231.3 1323.17   4
  -4  -5  -9 20757.5 1176.01   1
   5  -4 -11 26485.3 1771.40   2
  -4  -5  11 26369.0 1610.57   3
  -5   4  11 25721.3 1429.87   4
  -5   4 -11 26143.2 1733.58   1
   5  -4  11 25780.8 1639.58   3
  -4  -5 -11 27011.5 1468.60   1
   5  -4 -13 19885.0 1638.82   2
  -4  -5  13 19384.7 1429.41   3
  -5   4  13 17058.9 1232.87   4
   5  -4  13 19048.6 1436.13   3
  -4  -5 -13 18007.9 1311.48   1
  -5   4 -13 19177.3 1524.78   1
  -4  -5 -15 7195.88 898.446   1
  -3  -5   0-34.1186 64.2648   2
   5  -3   0-42.2345 54.7060   2
  -3  -5   0 51.0644 54.2294   3
  -5   3   0-109.986 137.585   4
  -3  -5  -2 438438. 4269.46   3
  -3  -5   2 426860. 4778.55   3
  -5   3  -2 441793. 4973.19   4
  -5   3   2 440087. 5236.65   4
   5  -3   2 435159. 3916.30   2
  -3  -5  -2 439810. 4868.32   2
   5  -3  -2 425963. 4796.49   2
   5  -3  -4 13347.0 924.364   2
  -3  -5  -4 13557.0 847.944   2
  -3  -5   4 11883.2 834.522   3
  -5   3  -4 12503.5 853.770   4
  -5   3   4 12765.1 899.095   4
  -3  -5  -4 12581.2 648.886   3
  -5   3  -6 320317. 5036.72   1
   5  -3  -6 319689. 4867.95   2
  -3  -5   6 314021. 4553.90   3
  -5   3   6 328018. 4570.96   4
  -3  -5  -6 333777. 4015.76   1
  -5   3  -6 315319. 4588.12   4
  -3  -5  -6 324130. 4134.26   2
   5  -3  -8 12025.9 1018.91   2
  -3  -5   8 11132.4 915.510   3
  -5   3  -8 12465.9 977.628   4
  -5   3  -8 10741.5 967.095   1
  -3  -5  -8 11282.4 818.138   1
  -3  -5  -8 11058.6 774.544   2
  -5   3   8 11741.9 901.035   4
   5  -3 -10 276238. 5234.68   2
  -3  -5  10 275197. 4806.61   3
  -5   3 -10 275135. 5133.73   1
  -5   3 -10 270878. 4878.32   4
  -3  -5 -10 270881. 4431.62   1
  -5   3  10 269668. 4569.75   4
  -5   3 -12 78.3909 145.377   1
  -3  -5 -12 107.364 134.035   1
  -3  -5  12 146.399 141.799   3
   5  -3 -12 92.5159 128.896   2
   5  -3  12 88.0840 75.8738   3
  -5   3  12 227.888 151.076   4
  -5   3 -14 185382. 4747.24   1
   5  -3 -14 187793. 5065.09   2
  -3  -5  14 178538. 4282.82   3
  -5   3  14 176049. 4088.13   4
  -3  -5 -14 179613. 4271.90   1
  -3  -5 -16 3085.68 601.221   1
  -3  -5  16 2649.12 539.356   3
  -5   3  16 2632.78 531.082   4
  -2  -5  -1 14509.4 761.680   3
  -2  -5   1 14116.2 795.882   3
  -2  -5   1 15382.4 965.124   2
  -2  -5  -1 15457.8 951.424   2
  -5   2  -1 14972.8 935.404   4
  -5   2   1 14728.3 938.035   4
   5  -2  -1 15591.2 778.482   2
   5  -2   1 15120.7 654.992   2
   5  -2  -3 87155.9 2055.65   2
  -2  -5  -3 87143.3 1696.45   3
  -2  -5   3 82988.2 2049.61   3
  -5   2  -3 86330.9 2201.92   4
  -2  -5  -3 90264.8 2305.20   2
  -2  -5   3 85710.4 2329.14   2
  -5   2   3 88328.3 2288.81   4
   5  -2  -5 60600.7 1921.88   2
  -2  -5   5 56682.0 1797.59   3
  -2  -5  -5 62255.6 1675.95   1
  -5   2  -5 57589.1 1863.58   4
  -2  -5  -5 62886.3 1954.83   2
  -5   2   5 58777.3 1864.56   4
  -5   2  -5 58820.3 1987.32   1
   5  -2  -7 47289.9 1836.18   2
  -2  -5   7 45884.3 1729.43   3
  -5   2  -7 45297.3 1820.63   1
  -5   2  -7 46710.6 1795.12   4
  -2  -5  -7 45465.0 1560.89   1
  -2  -5  -7 47912.4 1758.20   2
  -5   2   7 44678.2 1682.23   4
  -5   2  -9 53256.4 2111.30   1
   5  -2  -9 52091.2 2098.04   2
  -2  -5   9 50197.8 1919.47   3
  -2  -5  -9 49712.2 1772.51   1
  -5   2  -9 52850.5 2051.11   4
  -2  -5  -9 52645.1 1924.28   2
  -5   2   9 50674.2 1908.09   4
  -2  -5  11 6447.78 735.458   3
   5  -2 -11 7341.40 861.353   2
  -2  -5 -11 7813.22 770.603   2
  -2  -5 -11 6533.81 707.216   1
  -5   2  11 6738.60 740.564   4
  -5   2 -11 7898.83 850.669   4
  -5   2 -11 6416.22 781.856   1
  -2  -5  13 6408.64 784.135   3
   5  -2 -13 7415.18 953.657   2
  -2  -5 -13 5402.35 711.284   1
  -5   2 -13 5934.13 807.063   1
  -5   2  13 5886.34 739.440   4
  -2  -5  15 25609.0 1618.03   3
   5  -2 -15 29512.7 2033.00   2
  -2  -5 -15 27098.0 1700.53   1
  -5   2 -15 25978.7 1761.24   1
  -5   2  15 25894.9 1634.89   4
  -1  -5   0 32.8735 94.7702   2
   5  -1   0 73.6459 47.6995   2
  -1  -5   0 97.6528 83.4003   3
  -5   1   0-33.9544 131.606   4
   5  -1  -2 404210. 3837.33   2
  -1  -5  -2 403129. 3788.68   3
  -1  -5   2 404542. 4303.36   3
  -5   1  -2 399035. 4714.87   4
  -1  -5   2 403827. 5145.66   2
  -1  -5  -2 413489. 5168.59   2
  -5   1   2 403967. 4793.26   4
  -1  -5  -4 1001.49 167.401   3
   5  -1  -4 1739.95 295.581   2
  -1  -5   4 1015.07 296.345   2
  -1  -5  -4 1055.43 269.416   2
  -1  -5   4 694.498 202.298   3
  -5   1  -4 1085.20 251.619   4
  -5   1  -4 1024.63 242.964   1
  -5   1   4 832.595 227.015   4
  -1  -5   6 606447. 6040.42   3
   5  -1  -6 609882. 5960.52   2
  -5   1  -6 602916. 6257.59   1
  -1  -5  -6 617686. 5557.07   1
  -5   1  -6 602732. 6193.54   4
  -5   1   6 595105. 5944.61   4
   1   5  -6 628466. 5376.72   1
  -1  -5  -6 602891. 6597.23   2
  -1  -5  -8 509.412 180.309   1
  -1  -5  -8 647.389 236.412   2
  -1  -5   8 669.070 223.930   3
   5  -1  -8 558.686 199.913   2
  -5   1  -8 659.569 239.397   4
  -5   1  -8 631.536 215.957   1
   1   5  -8 558.280 154.224   1
  -5   1   8 640.268 204.030   4
  -1  -5  10 250916. 4352.72   3
   5  -1 -10 249767. 4584.62   2
  -5   1 -10 251890. 4648.02   4
  -1  -5 -10 251323. 4169.39   1
  -5   1  10 250964. 4347.86   4
  -1  -5 -10 254883. 4736.32   2
  -5   1 -10 249929. 4610.07   1
  -1  -5 -12 87.0068 120.221   1
  -1  -5 -12 122.614 118.338   2
  -1  -5  12 157.933 134.567   3
   5  -1 -12 76.6280 145.479   2
  -5   1 -12 88.6983 110.755   1
  -5   1  12 116.284 144.498   4
  -1  -5  14 161439. 3940.43   3
  -5   1 -14 161162. 4258.15   1
  -1  -5 -14 162495. 3971.54   1
  -5   1  14 160857. 4019.32   4
  -1  -5 -14 164918. 4061.04   2
  -5   1 -16-33.8022 99.8199   1
  -1  -5 -16 277.207 222.718   1
  -1  -5  16 168.159 169.101   3
   5  -1 -16 236.050 187.963   2
  -5   1  16 116.453 138.490   4
   5   0  -1 70473.6 1375.70   2
   0  -5  -1 67604.2 1624.75   3
   0  -5   1 68840.4 1728.87   3
   0  -5   1 71252.2 2207.95   2
  -5   0  -1 69665.5 2026.77   4
  -5   0   1 71470.3 2020.70   4
   0  -5  -1 70930.6 2220.75   2
  -5   0  -1 71093.0 1665.20   1
   0  -5  -3 45330.7 1229.27   3
   0  -5   3 44005.7 1479.13   3
  -5   0  -3 46438.1 1484.67   1
   0  -5   3 45483.0 1784.89   2
  -5   0   3 44460.9 1572.09   4
  -5   0  -3 46646.6 1634.64   4
   0  -5  -3 46380.6 1810.27   2
  -5   0  -5 52419.9 1709.05   1
   0  -5  -5 47018.6 1092.92   3
   0  -5   5 47982.5 1647.46   3
   0  -5   5 48463.1 1887.22   2
  -5   0  -5 49504.9 1739.09   4
  -5   0   5 46877.5 1624.28   4
   0  -5  -5 49224.9 1920.87   2
  -5   0   5 50330.3 1725.40   3
   0   5  -7 45127.2 1687.55   1
   0  -5   7 42666.9 1650.84   3
  -5   0  -7 45629.6 1773.34   4
  -5   0   7 45642.8 1690.55   4
   0  -5  -7 45533.8 1951.15   2
  -5   0  -7 43165.4 1673.29   1
  -5   0   7 45778.5 1705.07   3
   0  -5   9 30657.1 1497.25   3
   0  -5  -9 31475.6 1440.87   1
   0   5  -9 32603.5 1478.40   1
  -5   0  -9 31089.8 1587.19   4
  -5   0  -9 32189.2 1586.19   1
  -5   0   9 32589.2 1522.47   4
   0  -5  -9 33114.1 1787.66   2
  -5   0   9 34480.4 1535.85   3
   0  -5  11 31303.8 1600.37   3
  -5   0 -11 31290.2 1694.75   4
  -5   0 -11 30278.4 1644.66   1
   0  -5 -11 31790.5 1567.37   1
  -5   0  11 31898.6 1607.58   4
   0  -5 -11 31389.3 1839.27   2
  -5   0  11 32701.1 1589.82   3
   0   5 -11 31996.6 1499.43   1
   0  -5  13 23430.8 1475.27   3
  -5   0 -13 23787.3 1579.82   1
   0  -5 -13 23211.3 1459.35   1
   0   5 -13 24698.5 1365.75   1
  -5   0  13 24322.5 1513.31   4
   0  -5 -13 23912.7 1681.50   2
   0  -5  15 11515.6 1073.90   3
  -5   0 -15 11296.0 1153.89   1
   0  -5 -15 11114.9 1078.59   1
  -5   0  15 10977.7 1066.24   4
   0  -5 -15 10582.3 1137.50   2
   0  -5  17 8338.80 946.897   3
  -5   0 -17 8589.68 1039.37   1
   5   0 -17 8005.10 1043.58   2
   0  -5 -17 8729.24 1002.73   1
  -5   0  17 9575.86 1056.87   4
   0  -5 -17 8506.28 1037.35   2
   1  -5   0 52.9627 82.2650   2
   1  -5   0 69.7729 80.7641   3
  -5  -1   0 84.6447 100.156   4
   1  -5   2 632584. 5579.19   3
   1  -5  -2 634812. 4986.24   3
   1  -5   2 613435. 6430.21   2
  -5  -1  -2 610854. 5876.74   4
  -5  -1   2 598829. 5737.28   4
   1  -5  -2 606870. 6615.20   2
  -5  -1  -2 617256. 4584.56   1
  -5  -1   2 617111. 5583.76   3
   1  -5   4 247.961 157.638   2
   1  -5  -4 81.2749 113.224   2
  -5  -1   4 212.351 129.726   3
   1  -5   4 113.828 113.294   3
   1  -5  -4 251.448 101.169   3
  -5  -1  -4 155.650 85.9150   1
  -5  -1   4 85.9397 92.4572   4
   1  -5   6 241002. 3872.42   3
   1  -5   6 251444. 4193.53   2
  -5  -1  -6 248114. 4023.13   4
  -5  -1  -6 248278. 3699.91   1
  -5  -1   6 242345. 3809.76   4
   1  -5  -6 250286. 4611.00   2
  -5  -1   6 239618. 3674.65   3
  -5  -1  -8 158.536 106.684   1
   1  -5  -8 209.053 182.543   2
  -5  -1   8 44.8434 84.3903   3
   1  -5   8 63.7719 101.321   3
  -1   5  -8 145.018 97.7015   1
  -5  -1  -8 179.743 160.141   4
  -5  -1   8 225.955 157.176   4
   1  -5  10 404247. 5718.93   3
  -1   5 -10 405335. 5884.28   1
  -5  -1 -10 395589. 5641.05   1
  -5  -1 -10 400600. 5869.18   4
  -5  -1  10 413499. 5659.14   4
  -5  -1  10 396516. 5262.38   3
   1  -5 -12 69.6693 98.9257   1
  -5  -1 -12 338.329 182.192   1
  -1   5 -12 6.95207 66.2519   1
  -5  -1  12-75.5712 97.2349   3
   1  -5 -12-22.0179 103.884   2
   1  -5  12-189.368 151.414   3
  -5  -1  12 45.1615 101.934   4
  -1   5 -14 249500. 4998.39   1
   1  -5  14 239642. 4950.41   3
  -5  -1 -14 236775. 5102.85   1
   1  -5 -14 237325. 4818.96   1
  -5  -1  14 242352. 4945.07   4
   1  -5 -14 240406. 5709.99   2
  -5  -1  14 247768. 4587.91   3
   1  -5 -16 49.9772 92.3561   1
  -1   5 -16 12.4478 44.4690   1
   1  -5 -16-156.956 168.574   2
   1  -5  16-35.1508 91.1065   3
  -5  -1 -16 207.073 166.429   1
  -5  -1  16 112.552 140.456   4
  -5  -2   1 101841. 2420.01   4
   2  -5   1 104505. 2583.47   2
  -5  -2  -1 105128. 2476.54   4
  -5  -2  -1 100079. 2188.18   3
  -5  -2   1 99029.7 2203.10   3
  -5  -2  -3 27975.1 910.554   1
   2  -5   3 31477.0 1363.09   3
  -5  -2  -3 30026.6 1314.20   4
   2  -5   3 30975.2 1411.98   2
  -5  -2   3 29522.6 1293.31   4
   2  -5  -3 29812.0 1487.11   2
  -5  -2   3 26740.8 1180.50   3
  -5  -2   5 29976.9 1303.74   3
  -5  -2  -5 31086.6 1160.70   1
   2  -5   5 30356.6 1401.16   3
   2  -5   5 32061.6 1453.57   2
  -5  -2  -5 31090.8 1380.69   4
  -5  -2   5 30545.0 1333.72   4
   2  -5  -5 32108.1 1626.58   2
  -5  -2   7 26949.8 1291.18   3
  -5  -2  -7 26923.4 1232.43   1
   2  -5   7 27139.3 1407.12   3
  -5  -2  -7 28426.5 1407.17   4
  -5  -2   7 27653.0 1339.72   4
   2  -5  -7 29715.1 1668.48   2
  -5  -2   9 18611.6 1134.38   3
  -5  -2  -9 19892.6 1188.23   1
   2  -5   9 18972.6 1251.02   3
  -5  -2  -9 19282.4 1242.26   4
  -2   5  -9 18199.0 1273.88   1
  -5  -2   9 18942.6 1194.69   4
   2  -5  -9 18413.4 1399.79   2
  -5  -2  11 46820.1 1902.94   3
  -5  -2 -11 46205.2 1960.59   1
  -2   5 -11 46928.5 2159.40   1
   2  -5  11 48750.2 2121.48   3
  -5  -2 -11 46487.1 2051.31   4
  -5  -2  11 48216.9 2042.14   4
   2  -5 -11 50674.6 2459.16   2
  -5  -2  13 34400.6 1736.35   3
  -5  -2 -13 33216.2 1829.45   1
   2  -5  13 35898.2 1953.35   3
  -5  -2  13 36492.0 1903.53   4
  -2   5 -13 34610.6 1937.48   1
   2  -5 -13 36217.8 2225.05   2
  -5  -2 -15 7783.92 945.762   1
   2  -5  15 7593.55 924.622   3
  -5  -2  15 8303.71 951.561   4
  -2   5 -15 8094.83 982.941   1
   2  -5 -15 8620.63 1139.84   2
  -5  -2  15 7175.77 819.931   3
   3  -5   0-22.4728 80.7733   2
  -5  -3   0 67.0423 78.2915   3
  -5  -3   0-114.963 99.5506   4
  -5  -3   2 370213. 4546.74   3
  -5  -3  -2 374835. 4605.28   4
   3  -5   2 380560. 4878.74   2
  -5  -3   2 376647. 4744.87   4
   3  -5  -2 377400. 5172.17   2
  -5  -3  -2 372246. 4267.29   3
  -5  -3   4 7384.28 657.258   3
  -5  -3  -4 8016.65 686.919   4
   3  -5   4 8313.18 715.858   2
  -5  -3   4 8413.89 716.577   4
   3  -5  -4 8172.66 801.830   2
  -5  -3  -6 435859. 4452.66   1
  -5  -3   6 425299. 5253.98   3
   3  -5   6 430403. 5806.42   3
   3  -5   6 436545. 5144.55   2
  -5  -3  -6 427958. 5299.11   4
  -5  -3   6 429425. 5260.80   4
  -5  -3   8 6283.38 670.689   3
  -5  -3  -8 6407.98 614.761   1
  -3   5  -8 6710.82 788.087   1
   3  -5   8 6587.57 755.258   3
  -5  -3   8 6707.70 697.766   4
  -5  -3  -8 6208.84 676.527   4
   3  -5  -8 6873.50 835.549   2
  -5  -3  10 223481. 4198.66   3
  -5  -3 -10 221383. 4078.17   1
   3  -5  10 228684. 4681.33   3
  -3   5 -10 230092. 4859.58   1
  -5  -3  10 234247. 4378.10   4
  -5  -3 -10 221993. 4280.11   4
   3  -5 -10 238282. 5206.34   2
  -5  -3 -12 52.9021 75.5956   1
   3  -5 -12 185.945 173.242   2
  -5  -3  12-296.949 175.189   3
   3  -5  12-5.89052 96.3154   3
  -3   5 -12-206.200 170.275   1
  -5  -3  12-44.9674 92.1722   4
  -5  -3  14 162429. 4009.22   3
   3  -5  14 165264. 4402.00   3
  -5  -3  14 165880. 4183.61   4
  -3   5 -14 153963. 4296.57   1
  -5  -3 -14 154801. 4054.74   1
   3  -5 -14 170850. 5017.92   2
  -5  -3  16 2664.21 531.328   3
  -5  -3 -16 2260.44 518.681   1
  -3   5 -16 2107.91 534.849   1
  -5  -3  16 2499.75 537.501   4
  -5  -4  -1 17103.0 967.899   3
  -5  -4   1 17456.1 1003.70   3
  -5  -4  -1 18679.7 1004.94   4
  -5  -4   1 18809.5 1052.04   4
   4  -5   1 17095.1 1023.81   2
   4  -5  -1 20202.5 1177.78   2
  -5  -4   3 47291.5 1749.47   3
  -4   5  -3 48761.7 1479.57   4
   4  -5   3 47477.1 1671.59   2
  -5  -4   3 50639.2 1767.59   4
  -5  -4  -3 50625.7 1658.33   4
   4  -5  -3 48551.2 1927.61   2
  -5  -4  -3 47301.0 1542.35   3
  -5  -4   5 44133.5 1759.17   3
  -4   5  -5 46368.3 1554.17   4
  -5  -4  -5 46950.2 1656.54   4
   4  -5   5 46573.1 1640.32   2
  -5  -4   5 47935.7 1762.31   4
   4  -5  -5 46483.5 2016.38   2
  -5  -4   7 36244.9 1660.27   3
  -5  -4  -7 37113.5 1537.92   4
  -5  -4   7 38419.8 1610.20   4
   4  -5  -7 40212.5 2006.57   2
  -5  -4   9 27374.7 1522.57   3
  -4   5  -9 26321.2 1658.65   1
   4  -5   9 27870.7 1668.01   3
  -5  -4   9 28107.3 1451.52   4
   4  -5  -9 28278.3 1779.81   2
  -5  -4  11 8543.28 916.517   3
  -4   5 -11 8060.51 981.092   1
   4  -5  11 9284.98 1019.85   3
  -5  -4  11 10017.1 927.973   4
  -5  -4 -11 8602.79 826.179   1
   4  -5 -11 9398.06 1101.94   2
  -5  -4  13 7031.27 851.470   3
  -4   5 -13 8000.26 1002.05   1
   4  -5  13 6767.09 895.867   3
  -5  -4  13 6779.78 815.143   4
  -5  -4 -13 6310.16 785.315   1
   4  -5 -13 7399.74 1027.00   2
  -5  -4  15 14122.7 1231.98   3
   4  -5  15 15636.3 1382.77   3
  -5  -4  15 14653.7 1261.91   4
  -5  -4 -15 14490.8 1267.60   1
   5  -5   0 13.3077 52.1673   2
  -5  -5   0 62.9932 86.9095   3
  -5  -5  -2 289542. 4071.10   3
  -5  -5   2 285896. 4513.39   3
   5  -5   2 297458. 4174.42   2
  -5   5  -2 304402. 3998.55   4
   5  -5  -2 293163. 4642.61   2
  -5  -5   4 14202.1 1038.93   3
  -5   5  -4 13959.1 897.084   4
   5  -5  -4 13960.1 1082.84   2
  -5  -5   6 242135. 4411.17   3
  -5   5  -6 251945. 4067.82   4
   5  -5  -6 245714. 4910.60   2
  -5  -5   8 10683.0 986.729   3
  -5   5  -8 11501.0 1142.65   1
   5  -5  -8 10487.8 1079.48   2
  -5  -5  10 195448. 4432.85   3
   5  -5  10 190052. 4636.90   3
  -5   5 -10 198788. 4825.82   1
   5  -5 -10 197839. 4963.70   2
   5  -5 -12-31.1629 73.8003   2
  -5  -5  12-36.8283 194.651   3
   5  -5  12 25.2406 102.519   3
  -5   5 -12 154.175 151.847   1
  -5  -6  -1 16060.3 1034.50   3
  -5  -6   1 17190.9 1142.94   3
  -5  -6   3 30600.5 1600.25   3
   6  -5  -3 32719.1 1580.45   2
  -5  -6   5 16583.2 1210.94   3
   6  -5  -5 16545.6 1230.11   2
  -5  -6   7 15455.6 1243.31   3
  -6   5  -7 16784.4 1401.28   1
   6  -5  -7 15642.7 1290.40   2
  -5  -6   9 22728.9 1535.45   3
  -6   5  -9 23404.8 1681.94   1
   6  -5  -9 23487.1 1680.38   2
  -5  -6  11 9888.34 1057.03   3
  -6   5 -11 9489.64 1095.18   1
   6  -5  11 9127.10 1025.01   3
   6  -5 -11 9953.04 1150.15   2
  -4  -6   0 407266. 5141.28   3
  -6   4   0 414250. 5360.04   4
   6  -4  -2 39.4164 77.4260   2
  -4  -6  -2 24.4928 69.2659   3
  -6   4  -2 129.326 80.1550   4
  -6   4   2 125.324 87.4350   4
  -4  -6   4 201665. 3970.69   3
  -6   4  -4 204941. 3818.90   4
  -6   4   4 207584. 4096.73   4
   6  -4  -4 215034. 4014.55   2
  -6   4  -6 6.91399 83.0093   1
   6  -4  -6-1.87679 46.2703   2
  -4  -6   6-9.91175 109.077   3
  -6   4  -6 331.120 178.301   4
  -6   4   6 139.471 127.142   4
  -4  -6   8 172930. 4075.03   3
  -6   4  -8 173816. 4358.77   1
  -6   4  -8 175444. 3851.26   4
  -6   4   8 187130. 4040.54   4
   6  -4  -8 173906. 4271.06   2
  -6   4 -10-35.3083 92.0105   1
   6  -4 -10 133.989 144.890   2
  -4  -6  10 263.230 197.145   3
  -6   4 -10 25.7081 98.2539   4
  -6   4  10-39.3165 86.4410   4
  -6   4 -12 222506. 5192.62   1
   6  -4 -12 230361. 5504.80   2
  -4  -6  12 232699. 5119.29   3
   6  -4  12 212578. 4764.51   3
  -6   4  12 206848. 4530.35   4
  -3  -6  -1 55187.2 1725.13   3
  -3  -6   1 56139.1 1863.59   3
  -3  -6   1 60059.1 2097.95   2
  -3  -6  -1 62460.8 2123.65   2
  -6   3  -1 57384.1 1992.45   4
  -6   3   1 58845.4 2121.82   4
  -3  -6  -3 38382.3 1307.74   3
  -3  -6   3 39743.0 1635.29   3
  -3  -6  -3 40392.3 1674.88   2
  -6   3  -3 40853.5 1681.24   4
  -6   3   3 40874.4 1794.37   4
   6  -3  -3 40279.7 1561.14   2
  -6   3  -5 9817.97 921.243   1
  -3  -6   5 10349.5 879.268   3
  -6   3  -5 10113.2 859.272   4
  -3  -6  -5 10179.1 827.391   2
  -6   3   5 10799.5 931.550   4
   6  -3  -5 11183.0 906.516   2
   6  -3  -7 8790.59 878.735   2
  -3  -6   7 8755.22 852.175   3
  -6   3  -7 8867.17 841.720   4
  -6   3  -7 9112.81 916.984   1
  -3  -6  -7 9088.45 775.939   2
  -6   3   7 8448.93 849.950   4
   6  -3  -9 25864.9 1624.26   2
  -3  -6   9 25709.4 1558.35   3
  -6   3  -9 25500.0 1613.19   1
  -3  -6  -9 25204.7 1342.08   1
  -6   3  -9 26723.8 1549.76   4
  -6   3   9 24605.0 1483.38   4
  -6   3 -11 30348.0 1833.50   1
   6  -3 -11 30759.9 1891.07   2
  -3  -6  11 31346.7 1814.09   3
  -6   3 -11 30107.3 1746.15   4
  -3  -6 -11 29413.0 1577.74   1
  -6   3  11 31546.7 1750.84   4
   6  -3 -13 24191.0 1786.70   2
  -3  -6  13 24039.5 1644.06   3
  -3  -6 -13 20821.5 1424.46   1
  -6   3  13 21073.9 1472.52   4
  -6   3 -13 22100.7 1630.24   1
  -2  -6   0 303861. 4040.31   3
  -2  -6   0 318970. 4959.68   2
  -6   2   0 311434. 4791.31   4
  -2  -6  -2 4283.10 443.581   3
  -2  -6   2 3791.78 482.731   3
  -2  -6   2 4365.97 594.382   2
  -2  -6  -2 3994.07 549.286   2
  -6   2  -2 4008.44 524.526   4
  -6   2   2 4009.51 542.558   4
   6  -2  -2 3777.76 414.964   2
   6  -2  -4 366820. 4663.42   2
  -2  -6   4 371980. 4959.75   3
  -6   2  -4 375663. 5111.92   4
  -2  -6  -4 376368. 5266.28   2
  -6   2   4 384621. 5346.87   4
  -6   2  -4 373230. 5212.20   1
  -2  -6  -6 4.14425 62.2726   2
   6  -2  -6 31.7130 68.6050   2
  -2  -6   6 82.2990 95.1572   3
  -6   2  -6 160.201 147.516   1
  -6   2  -6 14.9067 92.3856   4
  -6   2   6 4.90816 105.585   4
   6  -2  -8 293591. 5059.67   2
  -2  -6   8 283624. 4847.35   3
  -6   2  -8 284335. 4981.77   1
  -6   2  -8 291982. 4896.65   4
  -2  -6  -8 290698. 4793.60   2
  -6   2   8 295620. 4978.58   4
  -6   2 -10 1870.84 438.656   1
  -2  -6 -10 1821.21 388.679   2
  -2  -6  10 1893.51 427.890   3
   6  -2 -10 1714.06 417.869   2
  -2  -6 -10 2362.24 436.918   1
  -6   2 -10 2142.19 453.451   4
  -6   2  10 1883.11 420.216   4
   6  -2 -12 164980. 4436.07   2
  -2  -6  12 156757. 4039.31   3
  -6   2 -12 160545. 4126.59   4
  -2  -6 -12 156940. 3791.01   1
  -6   2  12 159970. 4043.20   4
  -6   2 -12 155413. 4166.04   1
  -2  -6 -14 1298.40 376.121   1
  -2  -6  14 1456.90 407.697   3
   6  -2 -14 2256.81 556.632   2
  -6   2 -14 1262.51 404.265   1
  -6   2  14 1769.16 436.329   4
  -1  -6  -1 18130.7 945.658   3
  -1  -6   1 22297.5 1116.60   3
  -1  -6   1 18934.1 1249.02   2
  -1  -6  -1 19595.7 1253.95   2
  -6   1  -1 18894.4 1174.06   4
  -6   1   1 18765.4 1169.54   4
   6  -1  -3 35973.2 1276.72   2
  -1  -6  -3 36734.3 1216.67   3
  -1  -6   3 36173.3 1505.56   3
  -1  -6   3 41393.8 1907.77   2
  -6   1  -3 37500.8 1608.27   4
  -6   1  -3 38224.4 1527.76   1
  -1  -6  -3 36688.5 1741.39   2
  -6   1   3 37650.1 1646.60   4
   6  -1  -5 72771.0 2092.86   2
  -1  -6   5 67877.6 2170.20   3
  -6   1  -5 70708.6 2202.23   1
  -1  -6  -5 68318.5 2380.25   2
  -6   1   5 68769.6 2274.20   4
  -6   1  -5 69736.7 2235.06   4
  -6   1  -7 62742.6 2216.90   1
   6  -1  -7 65092.8 2211.13   2
  -1  -6   7 59819.3 2154.14   3
  -6   1  -7 63343.0 2229.02   4
  -6   1   7 62710.2 2220.14   4
  -1  -6  -7 62012.6 2342.12   2
  -1  -6   9 20991.7 1338.30   3
   6  -1  -9 21713.3 1395.60   2
  -6   1  -9 21492.3 1380.08   4
  -6   1   9 20682.4 1332.06   4
  -1  -6  -9 21221.0 1433.95   2
  -6   1  -9 19520.4 1307.13   1
  -1  -6  11 7842.01 878.589   3
   6  -1 -11 8020.31 919.887   2
  -1  -6 -11 7867.76 828.209   1
  -6   1 -11 7267.04 861.584   4
  -6   1 -11 8712.56 945.203   1
  -6   1  11 7495.23 853.243   4
  -1  -6 -11 8678.48 951.930   2
  -1  -6  13 7959.17 925.788   3
   6  -1 -13 7846.92 968.558   2
  -1  -6 -13 8460.94 916.474   1
  -6   1 -13 8032.30 943.807   1
  -6   1  13 7988.39 925.981   4
  -1  -6 -13 8314.07 949.580   2
  -1  -6  15 11304.2 1136.18   3
   6  -1 -15 12310.2 1292.57   2
  -6   1 -15 11699.9 1187.46   1
  -1  -6 -15 12128.9 1159.22   1
  -6   1  15 12119.3 1177.85   4
   0  -6   0 391617. 4552.19   3
  -6   0   0 387416. 3953.63   1
   0  -6   0 392211. 5763.12   2
  -6   0   0 388448. 5331.01   4
   0  -6  -2 19795.0 960.999   3
   0  -6   2 19910.3 1086.31   3
  -6   0  -2 20793.2 1002.56   1
   0  -6   2 20936.4 1340.47   2
  -6   0  -2 19355.6 1155.59   4
  -6   0   2 19690.7 1189.17   4
   0  -6  -2 19986.7 1300.07   2
  -6   0  -4 385806. 4730.36   1
   0  -6  -4 390679. 3866.99   3
   6   0  -4 396788. 4375.85   2
   0  -6   4 384738. 5020.51   3
   0  -6   4 389015. 5940.04   2
  -6   0  -4 387717. 5245.25   4
  -6   0   4 388494. 5336.08   4
   0  -6  -4 385664. 5824.19   2
   0  -6  -6 249.982 156.616   2
   0  -6   6 15.1912 90.7251   3
   6   0  -6 116.043 94.3376   2
  -6   0  -6 70.7005 85.0278   4
  -6   0   6-6.70187 113.096   4
  -6   0  -6 31.0277 110.764   1
   0  -6   8 302075. 5022.11   3
  -6   0  -8 309354. 5086.65   4
   0   6  -8 322885. 4877.89   1
  -6   0  -8 313714. 5008.05   1
  -6   0   8 308444. 5017.22   4
   0  -6  -8 309019. 5651.72   2
   0  -6  10 9212.46 924.079   3
  -6   0 -10 9154.68 933.207   4
  -6   0 -10 9561.18 934.781   1
  -6   0  10 10050.3 962.231   4
   0  -6 -10 9420.32 1038.84   2
   0  -6  12 201343. 4635.14   3
   6   0 -12 189193. 4436.91   2
  -6   0 -12 198880. 4551.88   1
  -6   0 -12 195523. 4652.33   4
  -6   0  12 200159. 4547.78   4
   0  -6 -12 197057. 4943.76   2
   0  -6  14 6767.27 874.894   3
   6   0 -14 6782.57 896.594   2
  -6   0 -14 7291.48 919.420   1
  -6   0  14 7624.37 923.790   4
   0  -6 -14 6372.95 898.648   2
   1  -6   1 61919.4 1899.21   3
   1  -6  -1 60961.3 1785.78   3
   1  -6   1 67221.1 2362.14   2
  -6  -1  -1 65835.5 2181.76   4
  -6  -1   1 64452.7 2161.27   4
   1  -6  -1 67172.1 2378.41   2
   1  -6  -3 17116.8 882.109   3
   1  -6   3 16674.7 1037.25   3
   1  -6   3 18990.9 1259.76   2
  -6  -1  -3 17085.7 1090.52   4
  -6  -1   3 17533.7 1112.51   4
   1  -6  -3 17855.2 1261.76   2
   1  -6   5 39906.0 1688.20   3
   1  -6   5 45041.9 1985.27   2
  -6  -1  -5 40957.9 1723.20   4
  -6  -1  -5 42753.3 1523.50   1
  -6  -1   5 42415.4 1766.15   4
   1  -6  -5 42805.8 2037.61   2
  -6  -1   5 41885.3 1707.09   3
   1  -6   7 36866.0 1729.79   3
  -6  -1  -7 40172.4 1638.43   1
  -6  -1  -7 38347.9 1759.49   4
  -6  -1   7 38479.7 1746.94   4
   1  -6  -7 38694.3 2011.96   2
  -6  -1   7 36662.6 1653.09   3
   1  -6   9 12975.3 1084.41   3
  -6  -1  -9 14196.4 1070.22   1
  -6  -1  -9 13188.6 1091.89   4
  -1   6  -9 13023.3 1084.94   1
  -6  -1   9 13491.0 1082.40   4
   1  -6  -9 13762.6 1266.35   2
  -6  -1   9 12933.0 1024.07   3
  -1   6 -11 32905.6 1790.59   1
   1  -6  11 32408.2 1833.63   3
  -6  -1 -11 33949.0 1790.28   1
  -6  -1 -11 33274.8 1852.95   4
  -6  -1  11 34246.8 1843.84   4
   1  -6 -11 33237.6 2077.61   2
  -6  -1  11 32155.6 1724.71   3
   1  -6  13 23896.6 1661.84   3
  -6  -1 -13 23985.9 1597.24   1
  -6  -1  13 22829.4 1565.87   4
   1  -6 -13 24797.3 1852.96   2
  -1   6 -13 22633.9 1501.80   1
  -6  -1  13 25184.1 1575.81   3
  -6  -1 -15 3836.02 662.068   1
   1  -6  15 4200.52 723.095   3
   1  -6 -15 3621.51 724.866   2
  -6  -1  15 4803.37 752.675   4
   2  -6   0 338587. 4581.78   3
  -6  -2   0 350988. 5061.52   4
   2  -6   0 348851. 5285.71   2
  -6  -2   0 353954. 4803.72   3
   2  -6   2 8342.44 755.287   3
   2  -6  -2 8369.69 680.324   3
  -6  -2  -2 7879.40 732.629   4
   2  -6   2 8278.06 805.716   2
  -6  -2   2 8607.83 789.934   4
   2  -6  -2 9284.25 893.450   2
  -6  -2   2 8789.80 759.947   3
   2  -6   4 342844. 5067.35   3
   2  -6  -4 349263. 4107.73   3
   2  -6   4 359948. 5333.78   2
  -6  -2  -4 357496. 5013.24   4
  -6  -2   4 357183. 5108.93   4
   2  -6  -4 368486. 5886.46   2
  -6  -2   4 343708. 4840.23   3
   2  -6   6 26.3890 97.5751   2
   2  -6  -6-47.7288 164.809   2
  -6  -2   6 107.180 126.715   3
   2  -6   6 207.677 171.639   3
  -6  -2  -6 121.589 124.746   4
  -6  -2   6 38.1283 112.586   4
  -2   6  -8 287572. 5259.07   1
  -6  -2  -8 284253. 4369.21   1
   2  -6   8 281541. 5076.84   3
  -6  -2  -8 285457. 4953.71   4
  -6  -2   8 293830. 5044.69   4
   2  -6  -8 295001. 5774.91   2
  -6  -2   8 277855. 4661.44   3
  -6  -2 -10 3946.15 561.696   1
   2  -6  10 3875.57 638.953   3
  -2   6 -10 4187.04 660.451   1
  -6  -2 -10 3982.25 622.247   4
  -6  -2  10 3654.84 600.438   4
   2  -6 -10 4329.94 735.895   2
  -6  -2  10 4024.26 595.189   3
  -2   6 -12 177608. 4473.79   1
  -6  -2 -12 171564. 4038.68   1
   2  -6  12 187308. 4649.19   3
  -6  -2  12 191628. 4525.07   4
   2  -6 -12 187006. 5140.58   2
  -6  -2  12 180141. 4153.49   3
  -6  -2 -14 3400.46 618.315   1
   2  -6 -14 3688.54 755.359   2
   2  -6  14 3003.69 608.127   3
  -6  -2  14 3826.54 668.036   4
  -2   6 -14 3816.93 676.011   1
  -6  -2  14 3237.02 577.657   3
  -6  -3  -1 20943.6 1190.70   4
  -6  -3   1 20767.2 1240.84   4
   3  -6   1 21743.7 1299.08   2
   3  -6  -1 21998.4 1337.94   2
  -6  -3  -1 20506.2 1159.29   3
  -6  -3   1 20694.4 1170.35   3
   3  -6   3 73235.7 2440.47   3
  -6  -3  -3 73916.4 2264.32   4
   3  -6   3 74444.7 2393.07   2
  -6  -3   3 71049.7 2331.78   4
   3  -6  -3 79339.3 2654.51   2
  -6  -3   3 73951.5 2273.18   3
   3  -6   5 15000.4 1154.84   3
   3  -6   5 15886.2 1107.04   2
  -6  -3  -5 15277.4 1055.45   4
  -6  -3   5 15014.2 1097.52   4
   3  -6  -5 16253.1 1256.87   2
  -6  -3   5 14008.6 1023.67   3
  -6  -3   7 11241.3 955.235   3
   3  -6   7 10465.2 1000.03   3
  -6  -3  -7 11498.8 958.168   4
  -6  -3   7 12081.2 1015.96   4
   3  -6  -7 11378.8 1112.71   2
  -6  -3   9 49981.4 2105.47   3
   3  -6   9 50966.4 2349.25   3
  -6  -3  -9 48505.0 2080.80   4
  -3   6  -9 49217.8 2311.21   1
  -6  -3   9 50007.4 2153.99   4
   3  -6  -9 50653.7 2478.74   2
   3  -6  11 11910.1 1186.94   3
  -3   6 -11 10714.1 1114.30   1
  -6  -3  11 11740.1 1097.23   4
   3  -6 -11 12400.0 1304.03   2
  -6  -3  11 11930.3 1079.51   3
  -3   6 -13 6646.62 904.744   1
   3  -6  13 7561.69 985.896   3
  -6  -3  13 7753.97 940.065   4
   3  -6 -13 8832.75 1146.60   2
  -6  -3  13 7537.33 893.819   3
  -6  -4   0 384176. 5051.28   4
   4  -6   0 365702. 5322.41   2
  -6  -4   0 371864. 5096.09   3
   4  -6   2 68.6663 54.7186   2
   4  -6  -2 134.445 137.107   2
  -6  -4  -2 210.292 103.594   3
  -6  -4   2 134.009 130.543   3
  -6  -4  -2-26.2482 92.3751   4
  -6  -4   2 106.951 113.260   4
  -6  -4   4 224165. 4239.93   3
  -6  -4  -4 229384. 3959.12   4
   4  -6   4 223308. 3996.29   2
  -6  -4   4 234506. 4299.97   4
   4  -6  -4 228246. 4650.47   2
   4  -6   6 48.9820 78.9530   2
   4  -6  -6 21.7247 149.483   2
  -6  -4   6-55.5415 102.419   3
   4  -6   6 66.4946 95.1486   3
  -6  -4  -6-3.58466 83.8541   4
  -6  -4   6-34.5177 122.186   4
  -4   6  -8 184739. 4589.45   1
  -6  -4   8 176208. 4118.60   3
   4  -6   8 175199. 4522.27   3
  -6  -4  -8 181518. 3834.19   4
  -6  -4   8 191594. 4104.56   4
   4  -6  -8 187268. 4648.89   2
   4  -6 -10 287.255 198.273   2
  -6  -4  10 121.793 130.859   3
   4  -6  10 76.8342 129.580   3
  -4   6 -10 190.420 159.146   1
  -6  -4  10 36.3115 76.0152   4
  -6  -4  12 213330. 4804.91   3
  -4   6 -12 202591. 5051.30   1
   4  -6  12 202298. 5026.79   3
  -6  -4  12 200689. 4610.06   4
   4  -6 -12 216931. 5583.35   2
   5  -6   1 40248.2 1696.00   2
   5  -6  -1 39540.5 1757.79   2
  -6  -5  -1 40864.4 1706.09   3
  -6  -5   1 40690.3 1775.05   3
  -6  -5   3 11124.3 980.515   3
   5  -6  -3 12759.7 1072.00   2
  -6  -5   5 19054.1 1304.12   3
   5  -6  -5 19224.0 1396.75   2
  -6  -5   7 17588.6 1309.17   3
  -5   6  -7 19229.9 1531.30   1
   5  -6   7 17748.8 1435.21   3
   5  -6  -7 16886.9 1383.44   2
  -6  -5   9 7211.71 860.945   3
   5  -6   9 8196.55 991.588   3
  -5   6  -9 8101.20 1012.44   1
   5  -6  -9 7701.01 970.556   2
  -6  -5  11 19901.3 1484.14   3
  -5   6 -11 18807.9 1551.23   1
   5  -6  11 18784.5 1536.10   3
   5  -6 -11 22834.8 1762.10   2
  -6  -6   0 124024. 3160.08   3
   6  -6  -2 191.573 126.670   2
  -6  -6   2 206.203 151.201   3
  -6  -6   4 209628. 4453.50   3
   6  -6  -4 195401. 4257.13   2
   6  -6  -6-103.892 120.836   2
  -6  -6   6 81.5612 104.970   3
  -6   6  -6-84.4747 136.096   1
  -6  -6   8 166856. 4168.06   3
   6  -6   8 178433. 4658.64   3
  -6   6  -8 173553. 4705.51   1
  -6  -7   1 5223.73 683.258   3
  -6  -7   3 13760.5 1182.03   3
  -5  -7   0 276.949 147.297   3
  -5  -7   2 161041. 3819.18   3
  -5  -7   4 3723.28 598.107   3
  -5  -7   6 177066. 4240.53   3
  -7   5  -6 185372. 4708.55   1
  -7   5  -8 4436.62 729.538   1
  -4  -7   1 20175.9 1246.99   3
  -7   4  -1 21374.8 1322.72   4
  -7   4   1 20327.2 1309.60   4
  -4  -7   3 35720.4 1769.04   3
  -7   4  -3 34954.4 1693.47   4
  -7   4   3 37548.0 1872.16   4
  -4  -7   5 8352.61 896.672   3
  -7   4   5 9497.22 959.952   4
  -7   4  -5 8283.13 940.804   1
  -4  -7   7 8944.47 960.833   3
  -7   4  -7 7975.20 945.231   1
  -7   4  -7 7844.40 854.745   4
  -7   4   7 8338.60 921.787   4
   7  -4  -7 7578.72 862.524   2
  -4  -7   9 28352.8 1773.72   3
  -7   4  -9 26686.3 1764.10   1
  -7   4  -9 25835.4 1581.92   4
  -7   4   9 25457.6 1645.52   4
   7  -4  -9 26453.6 1740.42   2
  -3  -7   0 32.0453 81.3259   2
  -3  -7   0 31.7687 69.8139   3
  -7   3   0 54.3332 105.367   4
  -3  -7   2 256427. 4457.17   3
  -3  -7  -2 259634. 4795.70   2
  -7   3  -2 251331. 4598.44   4
  -7   3   2 264030. 4946.71   4
  -3  -7   4 2814.52 496.846   3
  -3  -7  -4 2456.02 454.188   2
  -7   3   4 2682.95 507.970   4
  -7   3  -4 1969.70 407.073   4
  -7   3  -4 2927.21 526.072   1
  -3  -7   6 209765. 4409.42   3
  -7   3  -6 192900. 4356.89   1
  -7   3  -6 195183. 4173.75   4
  -3  -7  -6 197382. 3961.81   2
  -7   3   6 204080. 4526.04   4
  -3  -7   8 2457.43 519.895   3
   7  -3  -8 2226.07 474.196   2
  -7   3  -8 2113.48 447.764   4
  -7   3  -8 2384.55 505.361   1
  -7   3   8 2040.27 463.386   4
  -7   3 -10 169826. 4320.47   1
   7  -3 -10 163834. 4308.72   2
  -3  -7  10 174573. 4416.80   3
  -7   3 -10 171033. 4177.07   4
  -7   3  10 174732. 4391.16   4
   7  -3 -12 51.5772 94.7829   2
  -7   3  12 425.902 234.517   4
  -2  -7  -1 50441.2 1736.44   3
  -2  -7   1 50127.9 1871.25   3
  -2  -7   1 53251.5 2283.80   2
  -2  -7  -1 51243.8 2203.95   2
  -7   2  -1 49232.4 2021.18   4
  -7   2   1 50054.9 2123.46   4
  -2  -7   3 4390.99 586.665   3
  -2  -7   3 5261.87 737.762   2
  -2  -7  -3 4377.64 632.133   2
  -7   2  -3 5612.74 684.126   4
  -7   2   3 4471.10 648.879   4
  -7   2  -3 4889.51 620.648   1
  -2  -7   5 37676.0 1787.54   3
  -7   2  -5 38163.5 1792.22   1
  -2  -7  -5 36377.3 1810.96   2
  -7   2  -5 38180.8 1801.79   4
  -7   2   5 38989.0 1933.89   4
   7  -2  -7 35416.3 1726.75   2
  -2  -7   7 34524.0 1798.42   3
  -7   2  -7 34383.8 1787.98   1
  -7   2  -7 31789.9 1725.93   4
  -2  -7  -7 32768.3 1728.08   2
  -7   2   7 37077.2 1948.80   4
   7  -2  -9 3270.44 568.841   2
  -2  -7   9 3939.64 648.835   3
  -7   2  -9 3451.62 593.300   4
  -2  -7  -9 3570.89 587.573   2
  -7   2   9 3315.43 607.229   4
  -7   2  -9 2621.91 515.543   1
   7  -2 -11 23078.2 1628.03   2
  -2  -7  11 24744.8 1668.47   3
  -7   2 -11 23491.6 1596.12   4
  -7   2  11 24779.7 1681.14   4
  -7   2 -11 22810.7 1584.37   1
   7  -2 -13 19038.1 1553.09   2
  -7   2 -13 21446.8 1579.39   1
  -1  -7   0-38.0865 173.383   2
  -1  -7   0 53.0175 58.8641   3
  -7   1   0 7.30432 155.914   4
  -1  -7  -2 328294. 4237.63   3
  -1  -7   2 323255. 4840.80   3
  -7   1  -2 324056. 4514.60   1
  -1  -7  -2 324373. 5662.82   2
  -7   1  -2 321480. 5147.65   4
  -7   1   2 321964. 5380.66   4
  -7   1  -4 654.798 222.495   1
  -1  -7   4 243.621 180.025   2
  -1  -7  -4 599.278 243.586   2
  -1  -7   4 519.084 207.857   3
  -7   1  -4 343.168 150.657   4
  -7   1   4 363.060 160.634   4
  -7   1  -6 201336. 3995.93   1
  -1  -7   6 200905. 4200.42   3
  -7   1  -6 201560. 4177.00   4
  -1  -7  -6 192779. 4416.33   2
  -7   1   6 206991. 4442.57   4
  -1  -7  -8 289.909 238.337   2
  -1  -7   8 211.140 152.259   3
   7  -1  -8-94.2662 104.178   2
  -7   1  -8 73.3635 130.734   4
  -7   1   8 256.290 172.548   4
  -7   1  -8 299.532 168.207   1
   7  -1 -10 214062. 4690.36   2
  -1  -7  10 219842. 4885.01   3
  -7   1 -10 214324. 4775.16   4
  -7   1 -10 206033. 4535.64   1
  -1  -7 -10 202807. 4784.78   2
  -7   1  10 219113. 4946.39   4
  -1  -7 -12 34.5142 76.4074   2
  -1  -7  12 106.906 128.977   3
  -7   1 -12 81.3403 106.164   1
   7  -1 -12 202.392 153.340   2
  -7   1 -12 85.6665 161.495   4
  -7   1  12 22.4840 94.1806   4
   0  -7  -1 31797.8 1386.55   3
   0  -7   1 30797.1 1458.41   3
   0  -7   1 32176.1 1817.46   2
   0  -7  -1 31429.6 1775.56   2
  -7   0  -1 30457.4 1590.03   4
  -7   0   1 30729.7 1651.16   4
   0  -7   3 55549.9 2068.21   3
   0  -7   3 59720.1 2542.04   2
  -7   0  -3 56907.5 2198.69   4
   0  -7  -3 56946.5 2428.99   2
  -7   0   3 57469.8 2269.04   4
   0  -7   5 11456.5 988.526   3
   0  -7   5 13224.1 1205.84   2
  -7   0  -5 11609.8 993.449   4
  -7   0   5 13397.0 1100.03   4
   0  -7  -5 11657.1 1116.99   2
   7   0  -7 9042.47 835.227   2
   0  -7   7 7897.36 865.052   3
  -7   0  -7 8518.64 894.771   4
  -7   0  -7 8461.73 811.121   1
  -7   0   7 8947.65 956.603   4
   0  -7  -7 7527.02 946.241   2
   0  -7   9 35483.0 1953.68   3
   7   0  -9 37998.4 1868.74   2
  -7   0  -9 36486.5 1921.01   4
  -7   0  -9 38619.0 1825.84   1
  -7   0   9 39202.9 2057.73   4
   0  -7  -9 39533.1 2220.75   2
   0  -7  11 17708.9 1441.27   3
   7   0 -11 18186.7 1391.03   2
  -7   0 -11 17768.2 1334.71   1
  -7   0 -11 17470.2 1393.61   4
  -7   0  11 18054.5 1436.04   4
   0  -7 -11 17772.8 1535.71   2
   0  -7  13 11637.3 1195.48   3
   7   0 -13 11279.4 1167.78   2
  -7   0 -13 10512.9 1089.00   1
  -7   0  13 10544.0 1129.26   4
   0  -7 -13 9994.34 1158.30   2
   1  -7   0-209.014 167.735   2
   1  -7   0 55.3621 95.5140   3
  -7  -1   0-36.7528 119.901   4
   1  -7  -2 259941. 3916.42   3
   1  -7   2 252668. 4389.50   3
   1  -7   2 264169. 5129.86   2
  -7  -1  -2 260301. 4623.06   4
  -7  -1   2 252154. 4720.21   4
   1  -7  -2 258154. 5130.55   2
   1  -7   4 1945.53 458.712   2
   1  -7  -4 1628.56 436.523   2
   1  -7   4 1677.49 376.233   3
  -7  -1  -4 1770.99 391.027   4
  -7  -1   4 1251.60 331.033   4
   1  -7   6 324082. 5478.53   3
   1  -7   6 332426. 5909.75   2
  -7  -1  -6 333467. 5396.09   4
  -7  -1   6 330792. 5650.08   4
   1  -7  -6 326845. 6175.06   2
  -1   7  -8 1866.10 429.631   1
   1  -7  -8 2069.87 525.897   2
   1  -7   8 1397.91 384.163   3
  -7  -1  -8 1130.29 324.047   4
  -7  -1   8 1805.36 442.957   4
   1  -7  10 164481. 4340.13   3
  -1   7 -10 160708. 4047.71   1
  -7  -1 -10 165267. 4232.49   4
  -7  -1  10 168209. 4345.19   4
   1  -7 -10 168031. 4846.71   2
   1  -7 -12 121.174 145.283   2
   1  -7  12 125.716 101.977   3
  -7  -1 -12-77.9216 110.976   4
  -7  -1  12-40.4107 109.335   4
  -7  -1 -12 340.770 182.147   1
   2  -7   1 9054.14 838.708   3
   2  -7  -1 8926.87 793.977   3
  -7  -2  -1 8933.97 860.724   4
  -7  -2   1 8856.58 890.355   4
   2  -7  -1 9776.75 987.076   2
   2  -7   3 23917.6 1444.28   3
   2  -7  -3 23441.1 1184.15   3
   2  -7   3 24733.9 1530.50   2
  -7  -2  -3 24140.4 1417.21   4
  -7  -2   3 24520.4 1504.61   4
   2  -7  -3 24608.6 1598.84   2
   2  -7   5 52116.6 2222.47   3
   2  -7   5 56291.8 2377.94   2
  -7  -2  -5 53603.7 2135.41   4
  -7  -2   5 56062.5 2311.83   4
   2  -7  -5 58040.6 2574.03   2
  -7  -2   5 54170.4 2189.03   3
   2  -7   7 48259.1 2242.99   3
  -7  -2  -7 49476.3 2140.14   4
  -7  -2   7 50405.1 2295.27   4
   2  -7  -7 50705.9 2516.55   2
  -7  -2   7 47456.8 2123.02   3
   2  -7   9 14396.4 1296.57   3
  -7  -2  -9 15975.9 1273.80   4
  -2   7  -9 14857.4 1269.26   1
  -7  -2   9 16425.8 1354.38   4
   2  -7  -9 16251.0 1481.86   2
  -7  -2   9 16040.3 1277.37   3
   2  -7  11 3497.70 656.652   3
  -2   7 -11 3734.87 651.999   1
  -7  -2 -11 4521.98 704.981   4
  -7  -2  11 4279.58 717.299   4
   2  -7 -11 3853.96 749.122   2
  -7  -2  11 4466.07 707.425   3
   3  -7   0 4.52380 94.7799   2
   3  -7   0 73.9672 80.3129   3
  -7  -3   0 78.2113 96.5053   4
   3  -7   2 237464. 4726.37   3
   3  -7  -2 245104. 4324.41   3
  -7  -3  -2 247876. 4545.08   4
   3  -7   2 240021. 4694.82   2
  -7  -3   2 244768. 4725.89   4
   3  -7  -2 247671. 4963.73   2
  -7  -3   2 251792. 4676.45   3
   3  -7   4 120.667 130.853   2
   3  -7  -4-142.668 142.927   2
  -7  -3   4 119.923 161.615   3
   3  -7   4 380.567 204.052   3
  -7  -3  -4 112.550 103.317   4
  -7  -3   4 142.906 139.216   4
   3  -7   6 211693. 4834.90   3
   3  -7   6 204745. 4292.69   2
  -7  -3  -6 210959. 4307.17   4
  -7  -3   6 209928. 4566.31   4
   3  -7  -6 219881. 5172.71   2
  -7  -3   6 209495. 4506.35   3
   3  -7  -8-62.4530 162.839   2
  -7  -3   8 113.865 132.097   3
   3  -7   8-19.9777 101.055   3
  -3   7  -8 126.624 142.481   1
  -7  -3  -8-100.874 112.450   4
  -7  -3   8 62.2915 100.138   4
   3  -7  10 173054. 4673.08   3
  -3   7 -10 159115. 4337.71   1
  -7  -3 -10 161060. 4082.08   4
  -7  -3  10 172388. 4477.48   4
   3  -7 -10 172139. 4867.06   2
  -7  -3  10 175583. 4340.16   3
  -3   7 -12 80.4822 100.548   1
  -7  -3  12 129.067 104.066   4
   4  -7   1 39829.9 2017.13   3
   4  -7  -1 39721.6 1932.97   3
  -7  -4  -1 41741.1 1813.15   4
  -7  -4   1 42612.2 1851.15   4
   4  -7   1 38120.9 1825.38   2
   4  -7  -1 38092.8 1887.23   2
  -7  -4   1 39876.7 1880.99   3
   4  -7   3 22930.1 1580.09   3
   4  -7  -3 24000.4 1416.26   3
  -7  -4  -3 24719.1 1398.16   4
   4  -7   3 23069.2 1405.25   2
  -7  -4   3 25811.2 1529.38   4
   4  -7  -3 23518.7 1571.51   2
  -7  -4   3 24370.9 1510.58   3
   4  -7   5 4041.07 693.435   3
   4  -7   5 4379.10 610.729   2
  -7  -4  -5 4375.10 603.958   4
  -7  -4   5 4706.45 664.494   4
   4  -7  -5 6183.13 838.488   2
  -7  -4   5 3841.93 619.391   3
   4  -7   7 4473.26 739.033   3
  -7  -4   7 4660.86 693.209   4
   4  -7  -7 4366.86 744.739   2
  -7  -4   7 3994.59 642.984   3
   4  -7   9 18697.2 1556.73   3
  -4   7  -9 18459.5 1512.05   1
  -7  -4   9 18128.7 1404.29   4
   4  -7  -9 18505.0 1553.55   2
  -7  -4   9 20094.2 1475.37   3
   5  -7   0-115.628 113.677   2
  -7  -5   0 80.5627 107.858   3
   5  -7   2 181819. 3851.45   2
   5  -7  -2 182548. 4163.07   2
   5  -7  -4 1289.71 371.196   2
  -7  -5   4 1876.94 436.149   3
   5  -7   4 1978.15 487.180   3
   5  -7   6 127367. 3982.87   3
   5  -7  -6 126878. 3836.24   2
  -7  -5   6 129233. 3676.09   3
   5  -7  -8 1392.66 412.310   2
  -7  -6   1 13698.7 1152.37   3
  -7  -6   3 4768.06 698.162   3
  -8   4   0 129707. 3570.13   4
  -4  -8   2 2951.97 523.468   3
  -8   4  -2 3093.43 581.067   1
  -8   4  -2 2757.93 512.736   4
  -8   4   2 2563.95 504.723   4
  -4  -8   4 172459. 4175.39   3
  -8   4  -4 163807. 3968.53   4
  -8   4   4 160584. 4047.65   4
  -8   4  -4 158204. 4143.41   1
  -4  -8   6 209.682 162.138   3
  -8   4  -6 134.930 97.1976   1
  -8   4  -6-234.553 161.978   4
  -8   4   6-164.382 147.062   4
  -3  -8   1 4746.79 629.442   3
  -3  -8  -1 4934.50 709.541   2
  -8   3  -1 5765.27 754.152   4
  -8   3   1 5760.57 762.227   4
  -3  -8   3 18342.3 1307.90   3
  -3  -8  -3 18509.8 1358.39   2
  -8   3  -3 18478.9 1340.15   4
  -8   3   3 17356.5 1342.12   4
  -8   3  -3 18357.2 1334.02   1
  -3  -8   5 33656.1 1848.19   3
  -8   3  -5 31258.4 1772.03   1
  -3  -8  -5 32100.2 1764.39   2
  -8   3  -5 32573.6 1797.99   4
  -8   3   5 32232.5 1913.33   4
  -3  -8   7 29006.0 1786.20   3
  -8   3  -7 26522.3 1678.11   1
  -8   3  -7 27162.5 1660.23   4
  -8   3   7 28732.5 1845.92   4
  -2  -8   0 196392. 3841.24   3
  -2  -8   0 200148. 4838.78   2
  -8   2   0 192399. 4413.01   4
  -2  -8   2 567.797 270.484   2
  -2  -8  -2 347.257 231.476   2
  -2  -8   2 479.525 206.321   3
  -8   2  -2 319.046 166.338   4
  -8   2   2 117.813 113.618   4
  -2  -8   4 192298. 4275.30   3
  -2  -8  -4 191781. 4513.45   2
  -8   2  -4 198370. 4440.48   4
  -8   2   4 201805. 4792.98   4
  -2  -8  -6-134.106 130.623   2
  -2  -8   6-274.624 179.542   3
  -8   2  -6 2.57346 24.0583   1
  -8   2  -6 40.6853 84.9617   4
  -8   2   6-70.3226 193.882   4
  -2  -8   8 169271. 4359.71   3
  -8   2  -8 173286. 4286.59   4
  -2  -8  -8 152870. 3997.39   2
  -8   2   8 179469. 4714.80   4
  -8   2  -8 151148. 3860.76   1
  -8   2 -10 27.8530 72.9188   1
  -1  -8   1 43943.7 1873.68   3
  -1  -8   1 48704.8 2473.86   2
  -1  -8  -1 45487.6 2338.04   2
  -8   1  -1 43642.5 2099.88   4
  -8   1   1 43324.9 2113.48   4
  -1  -8   3 18825.5 1297.31   3
  -1  -8   3 19953.6 1605.89   2
  -8   1  -3 18348.4 1363.21   4
  -1  -8  -3 18658.1 1478.68   2
  -8   1   3 18379.6 1439.03   4
  -1  -8   5 5342.68 730.360   3
  -8   1  -5 6285.81 800.817   4
  -1  -8  -5 5318.36 782.412   2
  -8   1   5 6122.74 844.916   4
  -1  -8   7 5915.81 800.755   3
  -8   1  -7 6998.53 860.116   4
  -1  -8  -7 5526.24 808.559   2
  -8   1   7 6933.57 914.691   4
  -1  -8   9 15148.0 1327.85   3
  -8   1  -9 15094.6 1293.67   4
  -1  -8  -9 13602.3 1287.47   2
  -8   1   9 15541.0 1413.02   4
   0  -8   0 290765. 4711.22   3
   0  -8   0 302112. 6053.46   2
  -8   0   0 295327. 5433.19   4
   0  -8   2 1229.22 402.148   2
   0  -8  -2 707.061 289.585   2
   0  -8   2 718.369 255.551   3
  -8   0  -2 698.874 238.648   4
  -8   0   2 475.567 209.257   4
   0  -8   4 176645. 4131.54   3
   0  -8   4 181474. 4855.39   2
  -8   0  -4 182322. 4254.39   4
   0  -8  -4 175229. 4627.03   2
  -8   0   4 175013. 4432.06   4
   0  -8   6 188.828 167.091   3
  -8   0  -6-167.526 143.954   4
  -8   0   6-72.3989 177.849   4
   0  -8   8 149023. 4148.70   3
  -8   0  -8 151538. 4037.96   4
   0  -8  -8 147569. 4425.10   2
  -8   0   8 156687. 4394.97   4
   0  -8 -10 477.990 261.100   2
   0  -8  10 651.211 300.363   3
  -8   0 -10 499.954 228.501   4
  -8   0  10 841.715 334.027   4
   1  -8  -1 8922.47 809.990   3
   1  -8   1 9300.32 887.212   3
   1  -8   1 9650.52 1080.13   2
   1  -8  -1 10138.1 1116.98   2
  -8  -1  -1 9395.41 963.706   4
  -8  -1   1 9370.60 977.910   4
   1  -8   3 37032.1 1872.09   3
   1  -8   3 41143.0 2259.73   2
  -8  -1  -3 41055.2 2013.57   4
   1  -8  -3 39526.7 2215.08   2
  -8  -1   3 38429.2 2068.72   4
   1  -8   5 18302.3 1384.89   3
   1  -8   5 18272.0 1499.32   2
  -8  -1  -5 19303.9 1389.10   4
  -8  -1   5 19327.9 1493.85   4
   1  -8  -5 20564.7 1632.33   2
   1  -8   7 15967.0 1346.92   3
  -8  -1  -7 15240.1 1260.00   4
  -8  -1   7 16774.9 1425.26   4
   1  -8  -7 15659.9 1470.07   2
   1  -8   9 25864.6 1778.14   3
  -8  -1  -9 25158.1 1683.08   4
  -8  -1   9 27639.0 1880.76   4
   1  -8  -9 26655.5 1969.50   2
   2  -8   0 150393. 3576.98   3
   2  -8   0 162270. 4342.98   2
  -8  -2   0 155053. 3880.38   4
   2  -8   2 263.061 170.585   2
   2  -8  -2-144.301 157.785   2
   2  -8   2 36.5638 77.9404   3
  -8  -2  -2 90.2504 124.534   4
  -8  -2   2-100.234 179.440   4
   2  -8   4 212607. 4778.49   3
   2  -8   4 223946. 5073.20   2
  -8  -2  -4 216622. 4569.11   4
  -8  -2   4 216236. 4932.74   4
   2  -8  -4 219842. 5242.54   2
   2  -8   6 27.6081 98.3474   2
   2  -8   6 217.876 177.123   3
  -8  -2  -6 36.6166 100.527   4
  -8  -2   6 93.4485 130.470   4
   2  -8   8 176192. 4667.97   3
  -8  -2  -8 171209. 4249.01   4
  -8  -2   8 182814. 4790.13   4
   2  -8  -8 182160. 5090.55   2
  -2   8  -8 165738. 4324.15   1
   3  -8   1 26962.8 1651.20   3
   3  -8  -1 26405.7 1535.86   3
   3  -8   1 28311.4 1742.70   2
  -8  -3  -1 27957.6 1638.52   4
  -8  -3   1 28158.7 1649.89   4
   3  -8  -1 28375.4 1771.58   2
   3  -8   3 4287.63 693.126   3
   3  -8   3 4052.54 648.932   2
  -8  -3  -3 3420.58 569.637   4
  -8  -3   3 4053.45 660.818   4
   3  -8  -3 5538.76 810.866   2
   3  -8   5 24221.5 1699.39   3
   3  -8   5 25005.8 1609.86   2
  -8  -3  -5 24166.1 1528.25   4
  -8  -3   5 25133.0 1715.43   4
   3  -8  -5 28391.5 1889.81   2
   3  -8   7 23690.2 1735.15   3
  -8  -3  -7 22597.1 1504.93   4
  -8  -3   7 24908.8 1744.63   4
   3  -8  -7 27194.8 1909.72   2
  -8  -3  -9 2208.72 493.176   4
   4  -8   0 150188. 4024.52   3
   4  -8   0 152591. 3990.88   2
   4  -8   2 2140.78 462.624   2
   4  -8  -2 2186.27 486.630   2
   4  -8   2 2364.15 523.797   3
   4  -8   4 148372. 4304.52   3
   4  -8   4 138312. 3658.20   2
   4  -8  -4 148288. 4168.44   2
   5  -8  -1 5560.39 791.267   3
  -2  -9  -1 5906.39 867.130   2
  -9   2  -1 5953.44 811.308   4
  -9   2   1 6965.57 876.731   4
  -2  -9   3 26423.0 1630.31   3
  -2  -9  -3 30661.0 1942.27   2
  -9   2  -3 28181.5 1744.02   4
  -9   2   3 28501.5 1802.09   4
  -1  -9   0-2.86080 49.6264   2
  -9   1   0-186.887 170.844   4
  -1  -9   2 168878. 4844.99   2
  -1  -9  -2 160646. 4606.95   2
  -9   1  -2 164721. 4247.50   4
  -9   1   2 164533. 4314.95   4
  -1  -9   4 3059.91 571.760   3
  -1  -9  -4 3018.37 629.094   2
  -9   1  -4 3628.01 632.196   4
  -9   1   4 2958.66 596.788   4
   0  -9   1 15434.8 1168.59   3
   0  -9   1 18174.6 1607.81   2
   0  -9  -1 19627.6 1635.90   2
  -9   0  -1 19133.6 1464.98   4
  -9   0   1 18680.2 1444.19   4
   0  -9   3 8067.17 901.178   3
   0  -9   3 7762.52 1049.57   2
  -9   0  -3 8581.45 968.740   4
   0  -9  -3 7936.98 1043.64   2
  -9   0   3 8530.26 1020.25   4
   0  -9   5 16426.1 1342.00   3
  -9   0  -5 17207.4 1371.08   4
   0  -9  -5 19750.0 1660.75   2
  -9   0   5 19668.5 1596.16   4
   1  -9   0-140.123 156.106   2
  -9  -1   0-244.925 183.979   4
   1  -9   2 166891. 4747.40   2
  -9  -1  -2 158233. 4139.17   4
   1  -9  -2 159313. 4644.09   2
  -9  -1   2 158574. 4232.01   4
   1  -9   4 4462.58 704.814   3
   1  -9   4 6216.49 904.446   2
  -9  -1  -4 5308.63 763.121   4
   1  -9  -4 6082.95 919.068   2
  -9  -1   4 6064.04 866.486   4
   2  -9   1 23034.5 1520.81   3
   2  -9   1 28021.1 1880.42   2
   2  -9  -1 28578.1 1922.43   2
  -9  -2  -1 26023.3 1665.96   4
  -9  -2   1 26312.0 1691.78   4
   2  -9   3 10923.6 1116.17   3
   2  -9   3 12167.0 1232.99   2
  -9  -2  -3 12104.5 1129.39   4
  -9  -2   3 10831.1 1116.79   4
   0   0   0    0.00    0.00   0

TITL Gron17_CaMnNd1_3 in I4(1)/a
REM I4(1)/a (#88 in standard setting)
CELL 0.71073   5.227663   5.227663  11.433024  90.0000  90.0000  90.0000
ZERR    2.00   0.000095   0.000095   0.000327   0.0000   0.0000   0.0000
LATT  2
SYMM -x+1/2,-y, z+1/2
SYMM -y+3/4, x+1/4, z+1/4
SYMM  y+3/4,-x+3/4, z+3/4
SFAC C H N O
UNIT 22.00 20.00 2.00 2.00
TREF
HKLF 4
END
;
_shelx_hkl_checksum   65779
