# Supplementary material for: Magnetic and Electrical Characteristics of Nd3+ and Mn2+-Co-doped Calcium Molybdato-Tungstates Single Crystals
Source: ACS Omega. 2023 Oct 2;8(41):38459–68. doi: 10.1021/acsomega.3c05253 (PMC10586187; doi:10.1021/acsomega.3c05253)
Supplement: Supplementary file 2 — ao3c05253_si_002.cif [file ao3c05253_si_002.cif]

 
data_gron17_camnnd2_1
 
_audit_creation_method            'SHELXL-2019/2'
_shelx_SHELXL_version_number      '2019/2'
_chemical_name_systematic         ?
_chemical_name_common             ?
_chemical_melting_point           ?
_chemical_formula_moiety          ?
_chemical_formula_sum
 'Ca3.86 Mn0.02 Mo3.88 Nd0.08 O16 W0.12' 
_chemical_formula_weight          817.66

loop_
 _atom_type_symbol
 _atom_type_description
 _atom_type_scat_dispersion_real
 _atom_type_scat_dispersion_imag
 _atom_type_scat_source
 'Mo'  'Mo'  -1.6832   0.6857
 'International Tables Vol C Tables 4.2.6.8 and 6.1.1.4'
 'O'  'O'   0.0106   0.0060
 'International Tables Vol C Tables 4.2.6.8 and 6.1.1.4'
 'Nd'  'Nd'  -0.1943   3.0179
 'International Tables Vol C Tables 4.2.6.8 and 6.1.1.4'
 'Ca'  'Ca'   0.2262   0.3064
 'International Tables Vol C Tables 4.2.6.8 and 6.1.1.4'
 'W'  'W'  -0.8490   6.8722
 'International Tables Vol C Tables 4.2.6.8 and 6.1.1.4'
 'Mn'  'Mn'   0.3368   0.7283
 'International Tables Vol C Tables 4.2.6.8 and 6.1.1.4'
 
_space_group_crystal_system       tetragonal
_space_group_IT_number            88
_space_group_name_H-M_alt         'I 41/a'
_space_group_name_Hall            '-I 4ad'
 
_shelx_space_group_comment
;
The symmetry employed for this shelxl refinement is uniquely defined
by the following loop, which should always be used as a source of
symmetry information in preference to the above space-group names.
They are only intended as comments.
;
 
loop_
 _space_group_symop_operation_xyz
 'x, y, z'
 '-y+3/4, x+1/4, z+1/4'
 '-x+1/2, -y, z+1/2'
 'y+3/4, -x+3/4, z+3/4'
 'x+1/2, y+1/2, z+1/2'
 '-y+5/4, x+3/4, z+3/4'
 '-x+1, -y+1/2, z+1'
 'y+5/4, -x+5/4, z+5/4'
 '-x, -y, -z'
 'y-3/4, -x-1/4, -z-1/4'
 'x-1/2, y, -z-1/2'
 '-y-3/4, x-3/4, -z-3/4'
 '-x+1/2, -y+1/2, -z+1/2'
 'y-1/4, -x+1/4, -z+1/4'
 'x, y+1/2, -z'
 '-y-1/4, x-1/4, -z-1/4'
 
_cell_length_a                    5.23207(12)
_cell_length_b                    5.23207(12)
_cell_length_c                    11.4424(5)
_cell_angle_alpha                 90
_cell_angle_beta                  90
_cell_angle_gamma                 90
_cell_volume                      313.23(2)
_cell_formula_units_Z             1
_cell_measurement_temperature     293(1)
_cell_measurement_reflns_used      1279
_cell_measurement_theta_min        4.2550
_cell_measurement_theta_max        40.3190
 
_exptl_crystal_description        'polyhedron'
_exptl_crystal_colour             'colourless'
_exptl_crystal_density_meas       ?
_exptl_crystal_density_method     ?
_exptl_crystal_density_diffrn     4.335          
_exptl_crystal_F_000              382
_exptl_transmission_factor_min    ?
_exptl_transmission_factor_max    ?
_exptl_crystal_size_max           0.070
_exptl_crystal_size_mid           0.060
_exptl_crystal_size_min           0.040
_exptl_absorpt_coefficient_mu     6.911
_shelx_estimated_absorpt_T_min    0.643
_shelx_estimated_absorpt_T_max    0.770
_exptl_absorpt_correction_type    'multi-scan'
_exptl_absorpt_correction_T_min   0.67475
_exptl_absorpt_correction_T_max   1.00000
_exptl_absorpt_process_details
;
CrysAlisPro 1.171.38.41q (Rigaku Oxford Diffraction, 2015)
Empirical absorption correction using spherical harmonics,
 implemented in SCALE3 ABSPACK scaling algorithm.
;
_exptl_absorpt_special_details    ?
_diffrn_ambient_temperature       293(1)
_diffrn_radiation_wavelength      0.71073
_diffrn_radiation_type            MoK\a
_diffrn_source                    'micro-focus sealed X-ray tube'
_diffrn_measurement_device_type   
;
SuperNova diffractometer (Agilent Technologies) with Atlas detector
;
_diffrn_measurement_method        '\w scans'
_diffrn_detector_area_resol_mean  10.4498
_diffrn_reflns_number             2928
_diffrn_reflns_av_unetI/netI      0.0160
_diffrn_reflns_av_R_equivalents   0.0251
_diffrn_reflns_limit_h_min        -9
_diffrn_reflns_limit_h_max        8
_diffrn_reflns_limit_k_min        -8
_diffrn_reflns_limit_k_max        9
_diffrn_reflns_limit_l_min        -20
_diffrn_reflns_limit_l_max        17
_diffrn_reflns_theta_min          4.283
_diffrn_reflns_theta_max          40.664
_diffrn_reflns_theta_full         25.242
_diffrn_measured_fraction_theta_max   0.986
_diffrn_measured_fraction_theta_full  1.000
_diffrn_reflns_Laue_measured_fraction_max    0.986
_diffrn_reflns_Laue_measured_fraction_full   1.000
_diffrn_reflns_point_group_measured_fraction_max   0.986
_diffrn_reflns_point_group_measured_fraction_full  1.000
_reflns_number_total              505
_reflns_number_gt                 444
_reflns_threshold_expression      'I > 2\s(I)'
_reflns_Friedel_coverage          0.000
_reflns_Friedel_fraction_max      .
_reflns_Friedel_fraction_full     .
 
_reflns_special_details
;
 Reflections were merged by SHELXL according to the crystal
 class for the calculation of statistics and refinement.
 
 _reflns_Friedel_fraction is defined as the number of unique
 Friedel pairs measured divided by the number that would be
 possible theoretically, ignoring centric projections and
 systematic absences.
;
 
_computing_data_collection     'CrysAlisPro 1.171.38.41q (Rigaku OD, 2015)'
_computing_cell_refinement     'CrysAlisPro 1.171.38.41q (Rigaku OD, 2015)'
_computing_data_reduction      'CrysAlisPro 1.171.38.41q (Rigaku OD, 2015)'
_computing_structure_solution   'SHELXS-2013 (Sheldrick, 2015)'
_computing_structure_refinement 'SHELXL-2019/2 (Sheldrick, 2015)'
_computing_molecular_graphics     ?
_computing_publication_material   ?
_refine_special_details           ?
_refine_ls_structure_factor_coef  Fsqd
_refine_ls_matrix_type            full
_refine_ls_weighting_scheme       calc
_refine_ls_weighting_details
'w=1/[\s^2^(Fo^2^)+(0.0177P)^2^+0.0988P] where P=(Fo^2^+2Fc^2^)/3'
_atom_sites_solution_primary      ?
_atom_sites_solution_secondary    ?
_atom_sites_solution_hydrogens    .
_refine_ls_hydrogen_treatment     undef
_refine_ls_extinction_method      'SHELXL-2019/2 (Sheldrick 2019)'
_refine_ls_extinction_coef        0.0249(11)
_refine_ls_extinction_expression
 'Fc^*^=kFc[1+0.001xFc^2^\l^3^/sin(2\q)]^-1/4^'
_refine_ls_number_reflns          505
_refine_ls_number_parameters      15
_refine_ls_number_restraints      0
_refine_ls_R_factor_all           0.0190
_refine_ls_R_factor_gt            0.0151
_refine_ls_wR_factor_ref          0.0386
_refine_ls_wR_factor_gt           0.0370
_refine_ls_goodness_of_fit_ref    1.100
_refine_ls_restrained_S_all       1.100
_refine_ls_shift/su_max           0.000
_refine_ls_shift/su_mean          0.000
 
loop_
 _atom_site_label
 _atom_site_type_symbol
 _atom_site_fract_x
 _atom_site_fract_y
 _atom_site_fract_z
 _atom_site_U_iso_or_equiv
 _atom_site_adp_type
 _atom_site_occupancy
 _atom_site_site_symmetry_order  
 _atom_site_calc_flag
 _atom_site_refinement_flags_posn
 _atom_site_refinement_flags_adp
 _atom_site_refinement_flags_occupancy
 _atom_site_disorder_assembly
 _atom_site_disorder_group
Ca Ca 0.000000 0.250000 0.125000 0.00938(8) Uani 0.9653 4 d S T P . .
Nd Nd 0.000000 0.250000 0.125000 0.00938(8) Uani 0.0198 4 d S T P . .
Mn Mn 0.000000 0.250000 0.125000 0.00938(8) Uani 0.005 4 d S T P . .
O O 0.14819(16) -0.00675(16) 0.29044(8) 0.01186(14) Uani 1 1 d . . . . .
Mo Mo 0.000000 0.250000 0.625000 0.00725(7) Uani 0.9703 4 d S T P . .
W W 0.000000 0.250000 0.625000 0.00725(7) Uani 0.0297 4 d S T P . .
 
loop_
 _atom_site_aniso_label
 _atom_site_aniso_U_11
 _atom_site_aniso_U_22
 _atom_site_aniso_U_33
 _atom_site_aniso_U_23
 _atom_site_aniso_U_13
 _atom_site_aniso_U_12
Ca 0.00957(11) 0.00957(11) 0.00902(16) 0.000 0.000 0.000
Nd 0.00957(11) 0.00957(11) 0.00902(16) 0.000 0.000 0.000
Mn 0.00957(11) 0.00957(11) 0.00902(16) 0.000 0.000 0.000
O 0.0113(3) 0.0121(3) 0.0122(3) 0.0020(3) -0.0008(3) -0.0017(3)
Mo 0.00655(7) 0.00655(7) 0.00865(9) 0.000 0.000 0.000
W 0.00655(7) 0.00655(7) 0.00865(9) 0.000 0.000 0.000
 
_geom_special_details
;
 All esds (except the esd in the dihedral angle between two l.s. planes)
 are estimated using the full covariance matrix.  The cell esds are taken
 into account individually in the estimation of esds in distances, angles
 and torsion angles; correlations between esds in cell parameters are only
 used when they are defined by crystal symmetry.  An approximate (isotropic)
 treatment of cell esds is used for estimating esds involving l.s. planes.
;
 
loop_
 _geom_bond_atom_site_label_1
 _geom_bond_atom_site_label_2
 _geom_bond_distance
 _geom_bond_site_symmetry_2
 _geom_bond_publ_flag
Ca O 2.4473(9) 14 ?
Ca O 2.4473(9) 7_454 ?
Ca O 2.4473(9) 12_666 ?
Ca O 2.4473(9) . ?
Ca O 2.4757(8) 13 ?
Ca O 2.4757(8) 11_556 ?
Ca O 2.4757(8) 6_444 ?
Ca O 2.4757(8) 4_454 ?
Ca Mo 3.69963(8) 5_554 ?
Ca Mo 3.69963(8) 5_444 ?
Ca Mo 3.69963(8) 5_454 ?
Ca Mo 3.69963(8) 5_544 ?
O Mo 1.7768(8) 9_556 ?
 
loop_
 _geom_angle_atom_site_label_1
 _geom_angle_atom_site_label_2
 _geom_angle_atom_site_label_3
 _geom_angle
 _geom_angle_site_symmetry_1
 _geom_angle_site_symmetry_3
 _geom_angle_publ_flag
O Ca O 126.75(3) 14 7_454 ?
O Ca O 78.66(4) 14 12_666 ?
O Ca O 126.75(3) 7_454 12_666 ?
O Ca O 126.75(3) 14 . ?
O Ca O 78.66(4) 7_454 . ?
O Ca O 126.75(3) 12_666 . ?
O Ca O 151.93(4) 14 13 ?
O Ca O 68.62(2) 7_454 13 ?
O Ca O 73.876(17) 12_666 13 ?
O Ca O 76.11(3) . 13 ?
O Ca O 73.876(17) 14 11_556 ?
O Ca O 76.11(3) 7_454 11_556 ?
O Ca O 151.93(4) 12_666 11_556 ?
O Ca O 68.62(2) . 11_556 ?
O Ca O 133.98(4) 13 11_556 ?
O Ca O 76.11(3) 14 6_444 ?
O Ca O 151.93(4) 7_454 6_444 ?
O Ca O 68.62(2) 12_666 6_444 ?
O Ca O 73.877(17) . 6_444 ?
O Ca O 98.787(15) 13 6_444 ?
O Ca O 98.787(15) 11_556 6_444 ?
O Ca O 68.62(2) 14 4_454 ?
O Ca O 73.876(17) 7_454 4_454 ?
O Ca O 76.11(3) 12_666 4_454 ?
O Ca O 151.93(4) . 4_454 ?
O Ca O 98.787(15) 13 4_454 ?
O Ca O 98.787(15) 11_556 4_454 ?
O Ca O 133.98(4) 6_444 4_454 ?
O Ca Mo 127.75(2) 14 5_554 ?
O Ca Mo 80.554(19) 7_454 5_554 ?
O Ca Mo 52.25(2) 12_666 5_554 ?
O Ca Mo 99.446(19) . 5_554 ?
O Ca Mo 24.57(2) 13 5_554 ?
O Ca Mo 155.43(2) 11_556 5_554 ?
O Ca Mo 98.17(2) 6_444 5_554 ?
O Ca Mo 81.83(2) 4_454 5_554 ?
O Ca Mo 52.25(2) 14 5_444 ?
O Ca Mo 99.446(19) 7_454 5_444 ?
O Ca Mo 127.75(2) 12_666 5_444 ?
O Ca Mo 80.554(19) . 5_444 ?
O Ca Mo 155.43(2) 13 5_444 ?
O Ca Mo 24.57(2) 11_556 5_444 ?
O Ca Mo 81.83(2) 6_444 5_444 ?
O Ca Mo 98.17(2) 4_454 5_444 ?
Mo Ca Mo 180.0 5_554 5_444 ?
O Ca Mo 80.554(19) 14 5_454 ?
O Ca Mo 52.25(2) 7_454 5_454 ?
O Ca Mo 99.446(19) 12_666 5_454 ?
O Ca Mo 127.75(2) . 5_454 ?
O Ca Mo 98.17(2) 13 5_454 ?
O Ca Mo 81.83(2) 11_556 5_454 ?
O Ca Mo 155.43(2) 6_444 5_454 ?
O Ca Mo 24.57(2) 4_454 5_454 ?
Mo Ca Mo 90.0 5_554 5_454 ?
Mo Ca Mo 90.0 5_444 5_454 ?
O Ca Mo 99.446(19) 14 5_544 ?
O Ca Mo 127.75(2) 7_454 5_544 ?
O Ca Mo 80.554(19) 12_666 5_544 ?
O Ca Mo 52.25(2) . 5_544 ?
O Ca Mo 81.83(2) 13 5_544 ?
O Ca Mo 98.17(2) 11_556 5_544 ?
O Ca Mo 24.57(2) 6_444 5_544 ?
O Ca Mo 155.43(2) 4_454 5_544 ?
Mo Ca Mo 90.0 5_554 5_544 ?
Mo Ca Mo 90.0 5_444 5_544 ?
Mo Ca Mo 180.0 5_454 5_544 ?
Mo O Ca 132.54(4) 9_556 . ?
Mo O Ca 120.02(4) 9_556 13 ?
Ca O Ca 103.89(3) . 13 ?
O Mo O 107.25(3) 15_556 2_455 ?
O Mo O 114.01(6) 15_556 9_556 ?
O Mo O 107.25(3) 2_455 9_556 ?
O Mo O 107.25(3) 15_556 8_444 ?
O Mo O 114.01(6) 2_455 8_444 ?
O Mo O 107.25(3) 9_556 8_444 ?
O Mo Ca 35.41(3) 15_556 5 ?
O Mo Ca 101.42(3) 2_455 5 ?
O Mo Ca 144.59(3) 9_556 5 ?
O Mo Ca 78.58(3) 8_444 5 ?
O Mo Ca 144.59(3) 15_556 5_445 ?
O Mo Ca 78.58(3) 2_455 5_445 ?
O Mo Ca 35.41(3) 9_556 5_445 ?
O Mo Ca 101.42(3) 8_444 5_445 ?
Ca Mo Ca 180.0 5 5_445 ?
O Mo Ca 78.58(3) 15_556 5_455 ?
O Mo Ca 35.41(3) 2_455 5_455 ?
O Mo Ca 101.42(3) 9_556 5_455 ?
O Mo Ca 144.59(3) 8_444 5_455 ?
Ca Mo Ca 90.0 5 5_455 ?
Ca Mo Ca 90.0 5_445 5_455 ?
O Mo Ca 101.42(3) 15_556 5_545 ?
O Mo Ca 144.59(3) 2_455 5_545 ?
O Mo Ca 78.58(3) 9_556 5_545 ?
O Mo Ca 35.41(3) 8_444 5_545 ?
Ca Mo Ca 90.0 5 5_545 ?
Ca Mo Ca 90.0 5_445 5_545 ?
Ca Mo Ca 180.0 5_455 5_545 ?
 
_refine_diff_density_max    0.667
_refine_diff_density_min   -0.691
_refine_diff_density_rms    0.168

_shelx_res_file
;
TITL Grom17_CaMnNd2_1 in I4(1)/a
    shelx.res
    created by SHELXL-2019/2 at 11:12:03 on 02-Feb-2023
REM I4(1)/a (#88 in standard setting)
CELL 0.71073   5.232067   5.232067  11.442408  90.0000  90.0000  90.0000
ZERR    1.00   0.000123   0.000123   0.000479   0.0000   0.0000   0.0000

LATT   2
SYMM     0.75000 - Y ,    0.25000 + X ,    0.25000 + Z
SYMM     0.50000 - X ,            - Y ,    0.50000 + Z
SYMM     0.75000 + Y ,    0.75000 - X ,    0.75000 + Z

SFAC  Mo   O   Nd   Ca  W  Mn
UNIT  3.88   16   0.08     3.86  0.12   0.02
L.S. 20
rem FMAP 2
rem PLAN -20
ACTA
size 0.04 0.06 0.07
EXYZ Ca Mn
EXYZ Ca Nd
EADP Ca Mn
EADP Ca Nd
EXYZ Mo W
EADP Mo W
rem damp 10000
L.S. 90
rem FMAP 2
rem PLAN -20
ACTA
WGHT    0.017700    0.098800
EXTI    0.024937
FVAR       1.72685
CA    4    0.000000    0.250000    0.125000    10.24133    0.00957    0.00957 =
         0.00902    0.00000    0.00000    0.00000
ND    3    0.000000    0.250000    0.125000    10.00495    0.00957    0.00957 =
         0.00902    0.00000    0.00000    0.00000
MN    6    0.000000    0.250000    0.125000    10.00125    0.00957    0.00957 =
         0.00902    0.00000    0.00000    0.00000
O     2    0.148193   -0.006754    0.290437    11.00000    0.01129    0.01205 =
         0.01224    0.00205   -0.00085   -0.00173
MO    1    0.000000    0.250000    0.625000    10.24257    0.00655    0.00655 =
         0.00865    0.00000    0.00000    0.00000
W     5    0.000000    0.250000    0.625000    10.00742    0.00655    0.00655 =
         0.00865    0.00000    0.00000    0.00000
HKLF 4


REM  Grom17_CaMnNd2_1 in I4(1)/a
REM wR2 = 0.0386, GooF = S = 1.100, Restrained GooF = 1.100 for all data
REM R1 = 0.0151 for 444 Fo > 4sig(Fo) and 0.0190 for all 505 data
REM 15 parameters refined using 0 restraints

END

WGHT      0.0177      0.0988

REM Highest difference peak  0.667,  deepest hole -0.691,  1-sigma level  0.168
Q1    1   0.0017  0.3917  0.1028  11.00000  0.05    0.67
Q2    1   0.0177 -0.0573  0.3451  11.00000  0.05    0.65
Q3    1  -0.1040  0.3067  0.1015  11.00000  0.05    0.63
Q4    1  -0.0490  0.1663  0.6134  11.00000  0.05    0.55
Q5    1   0.0968  0.2485  0.5420  11.00000  0.05    0.54
Q6    1   0.0963 -0.1453  0.3078  11.00000  0.05    0.53
Q7    1   0.0000  0.2500  0.5228  10.50000  0.05    0.46
Q8    1   0.2737 -0.1044  0.2084  11.00000  0.05    0.45
Q9    1   0.1554 -0.0926  0.3645  11.00000  0.05    0.44
Q10   1  -0.0509  0.0903  0.5949  11.00000  0.05    0.43
Q11   1   0.0220  0.2974  0.0631  11.00000  0.05    0.42
Q12   1   0.3012  0.0621  0.2630  11.00000  0.05    0.40
Q13   1  -0.0002  0.0819  0.6101  11.00000  0.05    0.38
Q14   1   0.3971  0.0664  0.3025  11.00000  0.05    0.36
Q15   1   0.2442  0.1364  0.2083  11.00000  0.05    0.34
Q16   1   0.2022  0.0190  0.2208  11.00000  0.05    0.33
Q17   1   0.1399 -0.1153  0.2512  11.00000  0.05    0.32
Q18   1   0.0002  0.5318  0.1155  11.00000  0.05    0.30
Q19   1   0.1279  0.1482  0.2119  11.00000  0.05    0.28
Q20   1  -0.0512  0.3744  0.0330  11.00000  0.05    0.27
;
_shelx_res_checksum   33159

_shelx_hkl_file
;
   0   0  -2 9.55544 6.94800   4
   0   0  -2-2.81984 6.79736   3
   0   0  -4 45868.8 383.771   3
   0   0  -4 45663.4 377.405   4
   0   0  -4 46674.5 237.643   1
   0   0  -6 15.8179 21.6345   4
   0   0  -6-2.85269 6.40578   1
   0   0  -6 4.77164 17.1142   3
   0   0  -8 34078.3 271.467   1
   0   0  -8 33802.4 441.485   4
   0   0  -8 35208.8 476.507   3
   0   0 -10-26.5045 33.2212   4
   0   0 -10 15.6218 38.7653   3
   0   0 -10 3.75346 7.18953   1
   0   0 -12 42278.6 640.770   3
   0   0 -12 42877.5 621.765   4
   0   0 -14 8.22187 31.8422   4
   0   0 -14 12.0119 37.6180   3
   0   0 -16 9260.65 341.023   4
   0   0 -18-38.9759 41.9067   4
   0   0 -20 5093.86 289.858   4
  -1   0  -1 11381.8 126.498   4
   0   1  -1 12079.6 147.919   2
  -1   0   1 11994.9 121.645   1
   0  -1  -1 11918.2 128.677   4
   0   1  -1 11634.5 125.096   3
   1   0  -1 11661.1 122.270   3
   0   1   1 11860.6 148.483   2
  -1   0  -1 12151.4 149.966   1
   0   1  -3 13306.5 142.648   4
   0   1  -3 13304.2 169.823   3
  -1   0  -3 12925.8 181.631   1
   1   0  -3 13117.2 183.109   3
  -1   0  -3 12452.6 170.475   4
   0   1  -3 13208.6 177.037   2
   0  -1  -3 13778.0 199.891   4
   0   1   3 13189.7 172.297   2
  -1   0   3 13402.4 110.012   1
   0   1  -3 13514.4 126.266   1
   0   1  -5 1416.84 69.8566   2
  -1   0  -5 1336.58 64.5797   1
   0   1  -5 1253.66 62.5781   4
   1   0  -5 1498.28 75.2885   4
   0  -1  -5 1520.74 82.2888   4
  -1   0  -5 1388.32 71.9285   4
   0   1  -5 1463.40 43.2695   1
   1   0  -5 1417.01 78.9574   3
   0   1  -5 1472.69 73.0111   3
   0   1  -7 1671.51 87.7614   4
   0  -1  -7 1709.57 99.7644   4
  -1   0  -7 1651.31 92.6268   4
   0   1  -7 1838.61 100.171   3
   0   1  -7 1572.80 47.1270   1
   1   0  -7 1579.08 94.8722   4
  -1   0  -7 1719.62 95.9763   3
  -1   0  -7 1686.84 79.0444   1
   1   0  -7 1568.26 99.1285   3
   0  -1  -7 1794.28 106.458   3
   0  -1  -9 5691.59 202.386   4
  -1   0  -9 5416.56 189.950   4
   0   1  -9 5633.14 199.849   3
  -1   0  -9 5509.70 191.747   3
   1   0  -9 5545.87 209.646   3
   1   0  -9 5380.01 195.842   4
   0   1  -9 4924.09 76.4858   1
   0   1  -9 5319.81 177.240   4
  -1   0  -9 5535.99 149.281   1
   1   0 -11 3205.11 171.500   4
   0   1 -11 3326.47 158.642   4
  -1   0 -11 3195.71 163.438   4
   0  -1 -11 3050.98 113.116   1
  -1   0 -11 3261.09 118.561   1
   0  -1 -11 3240.82 170.860   4
   0   1 -11 3214.78 171.508   3
   1   0 -11 3575.48 189.809   3
   0   1 -13 1856.27 131.082   4
   1   0 -13 2142.42 148.443   4
   1   0 -13 2351.79 168.593   3
   0  -1 -13 1901.81 143.716   4
   0   1 -13 2086.08 151.763   3
  -1   0 -13 2140.87 147.216   4
   0   1 -15 1686.38 136.272   4
  -1   0 -15 1792.94 150.100   4
   1   0 -15 1785.84 149.387   4
   1   0 -15 1888.44 165.117   3
   0   1 -15 1650.52 147.300   3
   0  -1 -15 1736.73 149.182   4
   1   0 -17 393.032 75.8953   4
  -1   0 -17 451.668 82.9626   4
   0   1 -17 363.069 70.2309   4
   0  -1 -17 461.029 88.1255   4
   0   1 -19 169.153 52.4682   4
  -1   0 -19 238.818 59.9924   4
   0  -1 -19 294.168 73.2486   4
   1   0 -19 380.419 79.7779   4
  -1  -1   0 10.6391 9.50675   4
  -1   1   0-10.3121 14.4576   2
  -1   1   0 8.90222 14.3265   1
   1   1   0 34.4235 16.0683   2
  -1   1  -2 81969.8 458.185   1
   1   1  -2 85920.4 467.295   3
  -1   1   2 83298.3 417.213   1
   1   1  -2 82451.0 529.844   2
  -1  -1  -2 83944.9 425.460   4
   1   1   2 83884.0 367.726   2
   1  -1  -2 82147.1 453.759   3
  -1   1  -2 86145.4 350.082   4
  -1   1  -2 83952.2 426.096   2
   1   1  -4 8627.15 174.737   3
  -1  -1  -4 8802.21 175.089   4
  -1   1  -4 8969.11 139.567   2
  -1   1  -4 9264.48 149.613   3
   1  -1  -4 8526.19 174.237   4
  -1   1  -4 9169.74 159.052   1
   1   1   4 9006.49 102.178   2
   1  -1  -4 9866.29 202.974   3
  -1  -1   4 8834.81 84.7649   1
  -1   1  -4 8655.97 144.686   4
   1  -1  -6 56072.8 558.078   3
   1  -1  -6 54728.1 524.735   4
   1   1  -6 52990.0 454.861   4
  -1   1  -6 54943.5 456.799   4
  -1   1  -6 53276.4 468.633   3
  -1   1  -6 51885.8 414.985   1
   1   1   6 53191.9 263.728   2
  -1  -1  -6 53139.4 514.787   4
   1   1  -6 55493.5 513.344   3
  -1   1  -6 55268.2 369.032   2
   1  -1  -8 3117.26 152.272   3
  -1  -1  -8 2984.76 143.371   4
   1  -1  -8 3039.21 145.009   4
  -1   1  -8 2780.51 121.792   4
  -1  -1  -8 2966.84 120.006   1
   1   1  -8 3163.53 148.450   3
   1   1   8 2883.24 67.5530   2
   1   1  -8 2899.01 127.412   4
  -1   1  -8 3189.17 135.414   3
  -1   1  -8 2985.33 103.499   1
   1   1 -10 33613.8 496.175   4
   1   1 -10 33411.3 534.520   3
  -1   1 -10 33524.1 492.142   3
  -1  -1 -10 34179.0 528.590   4
  -1  -1 -10 33108.9 423.581   1
  -1   1 -10 32598.0 476.542   4
  -1   1 -10 33617.2 359.172   1
   1  -1 -10 34156.1 548.152   3
   1  -1 -10 33432.4 539.620   4
  -1  -1 -12 50.9830 38.8642   4
  -1   1 -12 18.4234 24.4585   3
   1   1 -12 47.4404 32.4319   4
   1   1 -12 13.0226 35.0895   3
   1  -1 -12-5.05610 34.3172   4
   1  -1 -12 28.5406 44.5312   3
  -1  -1 -12 16.7515 14.4675   1
  -1   1 -12 13.2849 21.9786   4
  -1  -1 -14 17554.8 454.047   4
   1  -1 -14 18041.1 462.745   4
  -1   1 -14 18170.4 435.867   4
   1   1 -14 17657.7 424.767   4
   1   1 -14 17776.1 477.531   3
   1   1 -16 415.754 87.6950   3
  -1  -1 -16 299.665 67.6061   4
  -1   1 -16 257.675 60.0903   4
   1  -1 -16 397.666 80.9040   4
   1   1 -16 301.398 64.0942   4
   1   1 -18 8998.85 386.007   3
  -1   1 -18 8720.71 350.633   4
   1  -1 -18 9331.16 387.175   4
  -1  -1 -18 8788.33 375.841   4
   1   1 -18 8525.97 342.539   4
   1  -1 -20 210.551 65.6713   4
  -1  -1 -20 43.3705 40.0424   4
   1   1 -20 174.748 52.4249   4
  -1   1 -20 79.1689 35.2411   4
   2  -1  -1 17085.3 181.199   3
  -1  -2  -1 16372.9 181.834   4
   1   2   1 15606.4 232.833   2
   1   2  -1 16329.8 247.088   3
  -2   1  -1 16699.1 250.195   1
   1   2  -1 16080.9 254.101   2
  -2   1   1 16436.9 236.735   1
  -2   1   3 15.6442 12.2160   1
   2  -1  -3 30.4100 14.3558   3
  -2   1  -3 23.8282 15.5868   4
   1   2   3 47.6670 15.8228   2
  -2   1  -3 26.6864 12.6806   2
  -1  -2  -3 12.5961 12.9247   4
  -2   1  -3 20.1957 15.8943   1
   1   2  -3 12.2227 20.7937   2
   1   2  -3 25.7592 18.4660   3
  -2   1   5 7728.30 156.511   1
  -2   1  -5 7461.11 136.858   2
  -2   1  -5 7272.18 168.690   4
   1   2  -5 7383.76 187.319   3
   1   2  -5 7668.40 141.912   4
   2  -1  -5 7642.62 198.593   3
  -2   1  -5 7585.62 189.030   1
   1   2   5 7674.65 159.189   2
   1   2  -5 7954.25 211.390   2
  -1  -2  -5 7770.59 194.201   4
  -2   1  -7 6010.52 179.108   1
   1   2  -7 5956.47 192.122   3
   2  -1  -7 6738.60 212.359   3
   1   2  -7 6346.23 164.292   4
   2  -1  -7 6070.80 198.893   4
  -2   1  -7 6487.41 181.493   4
  -2   1  -7 6051.60 112.009   2
   1   2   7 6452.49 145.577   2
  -1  -2  -7 6473.28 205.618   4
   1   2  -9 497.691 54.3782   4
   2  -1  -9 588.445 76.7817   3
  -2   1  -9 499.167 60.9604   4
   1   2   9 462.773 37.5730   2
   1   2  -9 421.972 62.6583   3
  -2   1  -9 480.644 54.8729   1
  -1  -2  -9 484.595 68.5508   4
   2  -1  -9 446.408 68.4940   4
   2  -1 -11 4179.73 208.687   3
   1   2 -11 4129.68 168.219   4
  -2   1 -11 4124.42 158.145   1
  -1  -2 -11 3981.20 199.134   4
  -2   1 -11 3926.84 183.844   4
   2  -1 -11 4002.21 204.903   4
   1   2 -11 4012.08 198.558   3
  -1  -2 -11 3829.17 165.608   1
  -1  -2 -13 3029.95 187.791   4
   2  -1 -13 3290.48 204.643   4
   1   2 -13 3020.04 160.003   4
  -1  -2 -13 3328.82 160.515   1
   2  -1 -13 3399.87 205.536   3
  -2   1 -13 3096.08 179.933   4
   1   2 -13 3095.63 192.466   3
   2  -1 -15 290.167 77.6888   4
  -2   1 -15 193.650 55.0415   4
   1   2 -15 266.273 50.9065   4
   1   2 -15 183.767 58.9996   3
  -1  -2 -15 227.354 62.7955   4
   2  -1 -15 344.193 80.7024   3
  -2   1 -17 794.892 107.714   4
  -1  -2 -17 919.080 122.895   4
   1   2 -17 863.859 101.142   4
   1   2 -17 1007.63 133.302   3
   2  -1 -17 1046.43 132.217   4
   2  -1 -19 851.801 122.487   4
  -1  -2 -19 884.026 127.734   4
   1   2 -19 839.788 123.966   3
  -2   1 -19 811.993 110.638   4
   0  -2   0 40210.6 208.489   4
  -2   0   0 39678.8 347.174   1
   0   2   0 39012.7 379.003   2
   2   0   0 39580.5 277.003   3
  -2   0  -2 1789.66 73.0433   4
   0   2   2 1935.44 85.9821   2
   0   2  -2 1862.37 72.8029   3
  -2   0   2 2109.42 74.1483   1
   0   2  -2 2014.23 89.1730   2
   2   0  -2 1984.32 73.7074   3
  -2   0  -2 2041.74 88.5600   1
   0  -2  -2 2062.67 77.8861   4
   0   2  -4 80648.2 513.746   3
   0   2   4 77811.4 566.637   2
   2   0  -4 78829.9 553.425   3
  -2   0  -4 79046.4 301.500   2
  -2   0  -4 76116.5 583.643   1
   0   2  -4 79643.5 332.872   4
   0   2  -4 79816.6 578.546   2
  -2   0   4 80496.6 416.282   1
   0  -2  -4 76052.5 583.784   4
  -2   0  -4 82916.9 541.928   4
   2   0  -6-16.7201 21.8957   3
   0   2  -6-7.58280 18.2131   3
   0   2   6 17.6726 19.5027   2
   0   2  -6-7.77404 12.4453   4
  -2   0   6 19.7996 9.13035   1
  -2   0  -6-7.89008 19.4412   1
   0  -2  -6-7.83919 22.7266   4
  -2   0  -6 18.8784 23.8793   4
   0   2  -6 12.0030 21.9832   2
   0   2   8 47120.6 493.543   2
   2   0  -8 46376.3 584.781   3
   0  -2  -8 48197.6 581.359   4
  -2   0  -8 47791.6 525.816   1
   0   2  -8 46776.7 524.372   2
  -2   0  -8 48968.8 561.618   4
   0   2  -8 46707.1 538.503   3
   2   0  -8 48102.3 560.648   4
   0   2  -8 46069.5 466.417   4
  -2   0 -10 272.898 41.9724   1
   2   0 -10 236.726 48.3290   4
   0   2  10 299.203 42.8646   2
   0   2 -10 248.057 39.6394   4
   0   2 -10 232.070 47.8922   3
  -2   0 -10 289.352 55.2899   4
   0  -2 -10 266.435 58.0343   4
   2   0 -10 264.551 55.4193   3
   0   2 -12 16105.2 347.412   4
   0   2 -12 15457.8 394.963   3
   2   0 -12 16410.4 434.127   3
   2   0 -12 15525.4 402.884   4
   0  -2 -12 15689.2 405.345   4
  -2   0 -12 15294.4 393.004   4
  -2   0 -12 16033.3 315.381   1
   2   0 -14 118.607 57.3832   3
   0   2 -14 97.6723 37.3686   4
   2   0 -14 73.4460 46.1291   4
  -2   0 -14 136.037 50.1987   4
   0   2 -14 114.171 50.6675   3
   0  -2 -14 131.102 51.6827   4
   0   2 -16 14920.9 458.437   3
   2   0 -16 14928.7 482.617   3
   2   0 -16 14336.6 442.758   4
   0   2 -16 14916.5 398.518   4
   0  -2 -16 14498.6 452.407   4
  -2   0 -16 15040.8 453.699   4
   2   0 -18-20.7779 36.7467   4
   0   2 -18-14.4627 28.7067   3
   0  -2 -18 60.2990 49.2258   4
   2   0 -18 35.1801 40.8046   3
  -2   0 -18 64.4522 40.3847   4
   2   0 -20 6991.10 343.010   4
   0  -2 -20 6750.50 348.265   4
  -2   0 -20 6306.81 324.124   4
  -1   2  -1 18.0047 8.51890   3
  -2  -1   1 18.4074 13.7409   1
  -1   2   1 28.2317 19.5083   1
  -1   2  -1 7.55851 14.8547   2
  -1   2   1 41.3149 19.7354   2
  -1   2  -1 32.2949 16.7581   1
  -2  -1  -1 39.8011 21.1667   1
  -2  -1  -1 27.2723 14.2275   4
   2   1  -1 23.0851 15.4218   3
   1  -2  -3 8770.98 174.164   4
  -1   2  -3 8868.49 191.499   2
  -1   2  -3 8707.28 129.336   3
  -2  -1   3 8726.91 150.714   1
  -2  -1  -3 8650.85 202.396   1
  -1   2  -3 9059.30 181.633   1
   2   1  -3 8593.68 185.106   3
  -1   2   3 8961.85 210.188   2
  -2  -1  -3 8527.53 171.777   4
  -1   2  -5 11713.5 208.327   1
   1  -2  -5 11578.9 237.393   4
  -1   2  -5 10706.5 161.926   4
  -1   2   5 11525.0 262.209   2
  -1   2  -5 11210.0 217.585   2
  -2  -1  -5 11436.6 232.455   4
   2   1  -5 10897.1 236.715   3
  -2  -1   5 11228.9 132.828   1
  -1   2  -5 11487.2 188.326   3
  -2  -1  -5 11444.8 246.328   1
  -1   2  -7 7810.79 185.688   2
   1  -2  -7 7864.73 229.066   4
   2   1  -7 8098.45 205.875   4
  -1   2  -7 8086.39 179.645   1
  -2  -1  -7 8087.19 219.772   1
  -1   2  -7 7838.87 174.772   4
   2   1  -7 7849.88 222.151   3
  -1   2   7 8434.69 239.449   2
  -1   2  -7 8219.37 196.102   3
  -2  -1  -7 7824.46 224.050   4
   1  -2  -9 4036.41 186.997   4
  -2  -1  -9 3944.64 181.078   4
  -1   2  -9 4094.19 132.134   1
  -1   2   9 4143.58 180.042   2
  -1   2  -9 3929.68 160.082   3
  -1   2  -9 3926.85 147.143   4
  -2  -1  -9 3974.15 163.273   1
   2   1  -9 3856.58 163.990   4
   2   1  -9 4234.62 190.091   3
  -1   2  -9 4080.67 144.565   2
  -2  -1 -11 473.329 72.1058   4
   1  -2 -11 580.690 88.2821   4
  -1   2  11 553.357 69.8194   2
   2   1 -11 531.566 81.1986   3
  -2  -1 -11 583.748 67.2067   1
  -1   2 -11 464.584 60.4138   4
   2   1 -11 543.423 71.1600   4
  -1   2 -11 553.421 71.3702   3
  -1   2 -13 438.274 63.1423   4
  -2  -1 -13 491.654 63.8894   1
  -2  -1 -13 393.269 75.1892   4
  -1   2  13 585.250 73.9654   2
  -1   2 -13 443.758 71.3535   3
   2   1 -13 415.287 68.6585   4
   2   1 -13 599.698 97.0088   3
   1  -2 -13 509.106 84.6396   4
  -2  -1 -15 1667.09 152.114   4
   2   1 -15 1559.61 136.742   4
   2   1 -15 1785.79 167.300   3
  -1   2 -15 1717.28 134.538   4
  -1   2 -15 1684.88 142.157   3
   1  -2 -15 1602.59 150.255   4
   1  -2 -17 1573.11 162.450   4
  -2  -1 -17 1591.56 159.079   4
   2   1 -17 1487.22 143.918   4
  -1   2 -17 1566.81 137.832   4
   2   1 -17 1640.89 167.675   3
   1  -2 -19 1034.99 135.500   4
   2   1 -19 863.839 130.324   3
   2   1 -19 634.140 99.2335   4
  -2  -1 -19 922.120 127.416   4
   2   2   0 69615.9 600.820   2
  -2   2   0 70084.5 603.067   2
  -2   2  -2 111.928 28.8570   1
  -2   2   2 107.267 37.9041   2
  -2   2  -2 100.865 24.9852   2
   2   2  -2 64.1030 24.7565   3
  -2   2   2 113.285 27.6162   1
   2   2  -2 122.080 37.0938   2
   2   2   2 102.606 26.2087   2
  -2  -2  -2 50.0960 16.1364   4
  -2   2  -4 46962.6 457.614   2
  -2  -2  -4 46243.1 458.293   4
   2   2   4 45643.0 399.191   2
   2   2  -4 46945.4 504.016   3
  -2   2  -4 44643.4 273.520   3
  -2   2   4 46272.3 454.601   1
  -2   2  -4 46455.6 482.808   1
  -2   2  -6 3.16046 19.6237   1
   2   2  -6 29.5973 32.1808   3
  -2  -2  -6-4.63051 27.2640   4
   2  -2  -6-1.60140 26.7645   3
   2  -2  -6 21.4541 34.2344   4
  -2   2  -6 9.61880 16.3905   4
  -2  -2   6 6.59591 8.25242   1
  -2   2  -6 28.3634 16.4733   3
   2   2   6 0.07200 8.69689   2
  -2   2  -6 0.66356 16.3614   2
  -2   2  -8 33850.3 403.976   3
  -2   2  -8 31466.2 429.748   1
  -2   2  -8 31998.8 364.897   2
  -2  -2  -8 31935.8 501.826   4
   2  -2  -8 32409.8 509.351   3
   2   2  -8 32029.7 412.218   4
   2  -2  -8 31880.7 504.784   4
   2   2  -8 32264.3 500.937   3
  -2   2  -8 32010.0 419.526   4
  -2  -2 -10 14.4553 23.1392   1
   2  -2 -10-28.3275 38.9676   4
  -2   2 -10 9.17156 24.3824   3
   2   2 -10-30.9663 27.8710   4
  -2   2 -10-29.4298 27.1365   4
  -2  -2 -10-2.91950 34.8103   4
  -2   2 -10-2.18765 16.1430   1
   2   2 -10-3.16336 34.1757   3
  -2   2 -10 13.5367 12.8996   2
   2  -2 -12 23399.3 531.406   4
  -2  -2 -12 24713.3 470.476   1
  -2  -2 -12 25149.8 535.341   4
   2   2 -12 24791.2 467.516   4
  -2   2 -12 22005.0 445.040   4
   2   2 -12 23690.9 528.160   3
  -2  -2 -14-75.0517 31.0836   1
  -2  -2 -14 32.1367 36.5773   4
  -2   2 -14-24.7293 29.8822   4
   2  -2 -14-44.4250 48.7683   4
   2   2 -14 9.19166 27.0592   4
   2   2 -14 4.69438 40.2666   3
  -2   2  14 47.3983 32.3239   2
   2   2 -16 10328.5 414.792   3
  -2   2 -16 10005.2 344.766   4
   2  -2 -16 10475.1 406.852   4
  -2  -2 -16 10365.3 402.218   4
   2   2 -16 10075.8 338.085   4
   2   2 -18 17.3195 36.9766   3
  -2  -2 -18-9.41726 28.6493   4
   2  -2 -18-34.1556 45.4931   4
  -3   2  -1 13453.8 286.529   1
   2   3  -1 13618.1 295.875   3
  -2  -3  -1 13158.5 213.494   4
   2   3   1 14102.0 294.971   2
  -3   2   1 13034.1 277.751   1
   2   3  -1 13430.6 299.268   2
  -3   2   1 13666.7 318.620   2
  -3   2  -1 13346.7 289.502   2
   2   3   3 3872.61 148.540   2
  -3   2  -3 3872.48 158.906   1
   2   3  -3 3913.16 172.337   2
   3  -2  -3 4357.50 136.838   3
  -3   2  -3 3966.60 152.042   2
  -3   2   3 4073.14 155.731   1
  -2  -3  -3 3680.09 127.752   4
   2   3  -3 4023.14 167.068   3
   2   3  -5 381.907 61.1940   3
   2   3  -5 488.026 77.6617   2
  -3   2  -5 324.553 54.0602   1
  -2  -3  -5 425.340 52.9217   4
  -3   2  -5 360.916 45.1239   2
   3  -2  -5 473.403 58.1960   3
   2   3   5 359.629 45.9822   2
  -3   2   5 356.935 51.3697   1
   2   3  -7 448.468 66.3765   3
  -3   2  -7 537.575 51.3232   2
  -3   2  -7 501.179 63.3180   1
   2   3   7 570.679 50.6937   2
   2   3  -7 507.805 46.5617   4
  -3   2  -7 537.719 58.9258   4
   3  -2  -7 557.231 70.8961   3
  -2  -3  -7 659.656 73.4477   4
  -3   2  -9 2703.77 152.027   1
   3  -2  -9 2679.25 157.968   3
  -2  -3  -9 2851.77 165.523   4
   3  -2  -9 2686.99 165.583   4
   2   3  -9 2761.78 123.615   4
  -3   2  -9 2611.67 138.827   4
   2   3  -9 2620.24 160.079   3
  -2  -3 -11 4456.02 212.693   1
   2   3 -11 4424.56 224.795   3
   3  -2 -11 4785.38 240.021   4
  -3   2 -11 4734.44 200.964   1
   2   3 -11 4482.79 169.905   4
  -3   2 -11 4533.27 208.162   4
  -2  -3 -11 4316.45 222.282   4
   3  -2 -11 4787.44 228.526   3
  -3   2 -13 2965.04 184.502   4
   3  -2 -13 3056.09 211.490   4
  -2  -3 -13 3035.51 199.835   4
   2   3 -13 3236.28 212.625   3
  -2  -3 -13 3492.59 197.479   1
  -2  -3 -15 810.987 117.295   4
   2   3 -15 671.178 108.980   3
  -3   2  15 781.746 112.065   2
  -3   2 -15 634.734 93.6091   4
   3  -2 -15 792.239 120.405   4
   2   3 -17 94.5144 50.2317   3
  -2  -3 -17 120.286 52.3861   4
  -3   2 -17 138.191 48.5766   4
   3  -2 -17 134.523 58.8041   4
   3  -2 -19 17.1468 42.8374   4
   2   3 -19 120.203 62.5114   3
  -2  -3 -19 205.202 67.4021   4
   1   3   0 7.67901 25.9965   2
  -1  -3   0 3.38882 7.22669   4
  -3   1   0 6.25865 19.1959   1
   3  -1   0 1.32124 6.31680   3
   3  -1   2 62684.9 238.696   3
  -3   1   2 63771.2 555.167   1
   1   3  -2 62387.3 613.369   2
   3  -1  -2 61976.0 441.434   3
  -1  -3  -2 63472.3 436.535   4
   1   3  -2 66043.3 591.788   3
   1   3   2 61483.7 588.470   2
  -3   1  -2 64522.6 596.382   1
   1   3  -4 221.087 47.4601   2
   3  -1  -4 196.525 34.7317   3
   1   3  -4 184.548 15.1098   4
  -3   1  -4 217.202 38.7064   4
   1   3   4 212.758 40.2178   2
  -3   1  -4 117.799 35.2629   1
  -3   1  -4 209.609 30.7118   2
  -1  -3  -4 193.690 34.1556   4
   1   3  -4 213.823 42.4499   3
  -3   1   4 167.256 30.6937   1
  -1  -3  -6 28300.8 424.678   4
   3  -1  -6 27602.7 415.629   3
  -3   1  -6 27411.0 386.253   4
  -3   1  -6 28107.7 439.437   1
  -3   1  -6 28105.4 283.828   2
   1   3  -6 27884.5 452.658   2
   1   3  -6 27647.3 417.385   3
   1   3   6 28014.8 392.215   2
  -3   1   6 27345.9 348.315   1
   1   3  -6 27793.4 256.599   4
   1   3   8 111.109 26.7521   2
   3  -1  -8 121.257 38.3617   3
   1   3  -8 116.883 22.5946   4
   1   3  -8 103.606 44.7911   2
  -3   1  -8 97.5654 34.3542   4
   1   3  -8 101.918 37.8645   3
  -1  -3  -8 123.817 41.9387   4
   3  -1  -8 235.877 61.2661   4
  -3   1  -8 106.739 35.5206   1
   1   3 -10 29804.1 390.684   4
   3  -1 -10 29701.6 546.135   4
  -3   1 -10 29820.7 499.800   1
   3  -1 -10 29081.8 543.008   3
  -3   1 -10 29192.0 503.091   4
  -1  -3 -10 29793.2 535.796   4
   1   3 -10 27530.1 499.370   3
   3  -1 -12-5.59905 38.7569   4
  -3   1 -12 8.43596 22.3189   1
   1   3 -12 15.2402 15.8019   4
   1   3 -12 46.1427 34.7130   3
   3  -1 -12-10.2517 36.6118   3
  -3   1 -12-0.15998 28.0137   4
  -1  -3 -12 24.9389 35.4656   4
  -3   1 -14 16506.3 453.451   4
   1   3 -14 16502.2 473.262   3
  -1  -3 -14 16273.0 462.537   4
   3  -1 -14 16577.4 481.943   3
   3  -1 -14 17064.4 498.877   4
  -3   1 -16-3.22649 29.6060   4
   3  -1 -16 95.3317 61.8873   3
   1   3 -16 26.2741 40.5812   3
   3  -1 -16-30.2746 52.4807   4
  -1  -3 -16 18.1454 36.1419   4
  -3   1 -18 5872.00 304.850   4
   1   3 -18 6064.42 327.358   3
   3  -1 -18 5620.56 315.134   4
  -1  -3 -18 6190.10 330.670   4
   3   0   1 2476.98 83.7737   3
   0   3  -1 2659.65 123.942   2
  -3   0   1 2818.85 111.865   1
   0  -3  -1 2766.60 81.3526   4
   3   0  -1 2635.80 93.5244   3
   0   3   1 2871.08 128.886   2
  -3   0  -1 2668.61 116.782   1
   3   0  -3 1905.23 90.7523   3
   0   3  -3 1643.30 86.0884   3
   0  -3  -3 1950.46 89.4071   4
  -3   0  -3 1750.24 89.6185   4
   0   3  -3 1834.50 106.881   2
  -3   0  -3 1905.84 108.438   1
   0   3   3 1924.51 108.160   2
  -3   0   3 1952.68 89.0059   1
   3   0  -5 10627.3 238.059   3
  -3   0  -5 10299.8 259.892   1
   0  -3  -5 10696.5 242.740   4
  -3   0  -5 10204.7 142.864   2
   0   3   5 10726.8 260.978   2
   0   3  -5 10064.7 218.403   3
   0   3  -5 10258.2 256.075   2
  -3   0   5 9983.80 185.590   1
  -3   0  -5 9964.58 234.008   4
   0   3  -5 9476.81 96.9662   4
  -3   0  -7 7427.48 222.734   4
   0   3  -7 7540.23 227.839   2
   0  -3  -7 8412.17 243.026   4
   0   3  -7 7796.56 216.167   3
  -3   0   7 8157.63 157.002   1
   0   3   7 8301.48 239.668   2
  -3   0  -7 7867.61 237.113   1
   3   0  -7 8105.12 244.110   3
   0   3  -7 8079.25 143.436   4
   0   3  -9 1182.84 98.2338   2
  -3   0  -9 1279.99 101.848   1
   0   3   9 1387.27 100.869   2
  -3   0  -9 1095.35 96.5330   4
   3   0  -9 1382.78 113.570   4
   0   3  -9 1197.41 94.9221   3
   0  -3  -9 1290.28 107.588   4
   0   3  -9 1153.09 70.6444   4
   3   0  -9 1199.43 107.613   3
   0   3 -11 1288.26 86.6010   4
   0   3 -11 1204.55 106.466   3
  -3   0 -11 1379.05 108.964   1
   3   0 -11 1248.78 118.176   4
   0   3  11 1337.01 97.7698   2
   0  -3 -11 1265.33 116.397   4
  -3   0 -11 1445.94 124.460   4
   3   0 -11 1277.97 121.343   3
   0   3 -13 1134.77 116.412   3
   3   0 -13 946.083 111.214   4
  -3   0 -13 1146.44 100.372   1
   0  -3 -13 1100.33 120.061   4
   3   0 -13 1125.03 131.833   3
  -3   0 -13 1080.46 117.473   4
   3   0 -15 511.476 91.6093   4
  -3   0 -15 630.665 99.0569   4
   3   0 -15 589.570 104.402   3
   0   3 -15 766.112 106.391   3
   0  -3 -15 627.422 98.8860   4
   0  -3 -17 1606.31 163.601   4
   3   0 -17 1294.94 143.946   4
  -3   0 -17 1524.68 157.115   4
   3   0 -17 1530.19 171.861   3
   0   3 -17 1481.63 153.420   3
   0   3 -19 808.479 118.445   3
   3   0 -19 960.899 129.815   4
  -3   0 -19 896.539 125.436   4
   0  -3 -19 931.203 132.239   4
   3   1   0 24.3808 19.5569   3
  -1   3   0 44.5674 31.7573   2
  -3  -1   0-19.7099 23.8921   1
  -1   3   2 41124.7 510.802   2
  -1   3  -2 41155.1 361.981   3
  -3  -1   2 42654.0 436.908   1
   1  -3  -2 40853.6 383.401   4
  -1   3  -2 40276.4 445.998   1
  -1   3  -2 42160.8 492.767   2
   3   1  -2 41597.9 436.711   3
  -3  -1  -2 41001.8 428.440   4
  -3  -1  -2 39981.3 490.573   1
   3   1  -4 307.687 45.4154   3
  -3  -1   4 283.322 34.6955   1
  -1   3  -4 405.505 50.8417   1
  -1   3   4 333.579 53.6606   2
  -1   3  -4 303.482 32.1907   3
   1  -3  -4 247.494 40.6385   4
  -1   3  -4 339.048 48.5469   2
  -3  -1  -4 280.967 46.4221   4
  -3  -1  -4 273.983 51.0577   1
  -3  -1  -6 56531.8 598.199   4
  -1   3   6 55499.6 660.998   2
   3   1  -6 54056.5 612.695   3
  -1   3  -6 55652.1 367.184   4
  -1   3  -6 59048.2 606.365   2
   1  -3  -6 55303.4 603.270   4
  -3  -1  -6 57010.3 648.086   1
  -3  -1   6 56719.7 396.883   1
  -1   3  -6 56278.3 550.449   1
  -1   3  -6 56271.2 491.519   3
  -1   3  -8 161.693 36.5908   1
  -1   3  -8 175.425 34.5504   3
   3   1  -8 178.400 44.7017   3
  -3  -1  -8 200.723 44.8060   4
  -1   3  -8 124.004 22.9376   4
   1  -3  -8 210.804 52.5015   4
  -1   3   8 159.275 43.7584   2
  -1   3  -8 181.321 37.6075   2
  -3  -1  -8 186.752 43.1170   1
   1  -3 -10 21436.3 468.066   4
  -3  -1 -10 21100.1 431.923   1
  -1   3 -10 21083.0 386.345   2
  -3  -1 -10 20332.7 446.691   4
   3   1 -10 20961.5 424.010   4
  -1   3  10 21169.0 441.873   2
  -1   3 -10 20920.3 332.898   4
  -1   3 -10 20150.5 392.030   3
   3   1 -10 21649.1 477.501   3
  -1   3 -10 21746.5 328.442   1
  -1   3 -12-33.1076 28.3281   3
   3   1 -12-91.5722 50.1526   3
  -1   3  12-14.5740 25.4574   2
  -1   3 -12-2.77549 15.2537   4
  -3  -1 -12-31.1018 39.6823   4
   3   1 -12-4.06287 32.4209   4
   1  -3 -12 58.2075 41.2468   4
  -3  -1 -12-30.5594 28.3140   1
   1  -3 -14 12774.8 417.326   4
  -3  -1 -14 13257.4 358.517   1
   3   1 -14 13138.6 444.394   3
  -3  -1 -14 13371.5 426.381   4
   3   1 -14 13035.7 407.659   4
  -1   3 -14 12986.1 381.303   3
   3   1 -16-22.6393 39.4959   4
   3   1 -16 43.4954 53.8960   3
  -3  -1 -16-95.3166 60.2489   4
   1  -3 -16 20.5203 32.0277   4
  -1   3 -16 49.1700 30.9389   3
  -3  -1 -18 10471.9 422.274   4
   1  -3 -18 10937.5 440.510   4
   3   1 -18 10362.5 446.487   3
   3   1 -18 9985.79 392.470   4
  -2   3   1 1505.88 97.4617   1
   3   2  -1 1548.03 96.7919   3
  -3  -2   1 1606.87 98.9574   1
  -2   3  -1 1490.24 53.0989   3
  -3  -2  -1 1507.86 103.945   1
  -2   3  -1 1703.35 109.081   2
  -2   3  -1 1700.84 104.591   1
  -2   3   1 1532.23 108.548   2
   3   2  -3 12101.6 274.370   3
  -2   3  -3 12612.4 284.442   2
  -2   3   3 12910.0 323.999   2
  -2   3   3 12059.7 268.743   1
  -3  -2   3 12727.8 252.254   1
  -2   3  -3 13066.1 286.402   1
  -3  -2  -3 12214.3 301.690   1
  -3  -2  -3 12321.5 253.233   4
  -2   3  -3 12281.4 142.318   3
  -3  -2  -5 1509.18 99.3844   4
  -2   3  -5 1397.71 96.0642   2
   2  -3  -5 1556.23 100.926   4
  -2   3  -5 1643.73 66.7199   3
  -2   3  -5 1597.82 105.362   1
  -3  -2   5 1489.06 76.6917   1
  -3  -2  -5 1698.07 122.877   1
  -2   3   5 1514.40 123.908   2
   3   2  -5 1645.47 110.705   3
  -3  -2   7 1203.10 52.6296   1
  -2   3   7 1216.59 115.091   2
  -2   3  -7 1371.17 100.803   1
  -2   3  -7 1204.52 90.4498   2
   2  -3  -7 1304.94 104.921   4
  -3  -2  -7 1246.55 109.920   1
  -2   3  -7 1276.98 73.5122   4
   3   2  -7 1316.69 109.292   3
  -2   3  -7 1345.92 74.3385   3
  -3  -2  -7 1254.49 101.369   4
  -3  -2  -9 6291.11 247.210   4
   2  -3  -9 6496.33 253.746   4
   3   2  -9 6471.32 216.965   4
  -2   3  -9 6229.17 184.588   4
  -2   3  -9 6736.00 220.385   1
  -3  -2  -9 6312.63 243.265   1
  -2   3  -9 6616.47 194.420   3
  -2   3  -9 6384.87 202.992   2
  -2   3   9 6256.51 261.365   2
   3   2  -9 6173.26 247.105   3
  -3  -2 -11 1029.79 103.090   1
  -2   3  11 1118.32 117.116   2
  -2   3 -11 998.910 86.0113   3
  -2   3 -11 1045.80 87.7150   4
   2  -3 -11 1107.49 118.044   4
  -3  -2 -11 982.983 113.534   4
  -2   3 -11 1107.20 88.9785   1
   3   2 -11 989.897 112.419   3
   3   2 -11 1164.85 103.481   4
  -2   3 -13 610.783 72.2812   3
   3   2 -13 682.780 103.923   3
  -2   3  13 676.267 94.1417   2
  -3  -2 -13 633.459 96.5428   4
  -3  -2 -13 644.276 86.5623   1
   3   2 -13 675.732 87.8684   4
  -2   3 -13 494.146 67.0153   4
   2  -3 -13 738.921 107.023   4
  -3  -2 -15 2403.37 194.868   4
   2  -3 -15 2587.61 202.125   4
   3   2 -15 2416.61 171.605   4
   3   2 -15 2339.89 199.506   3
   3   2 -17 360.208 87.5340   3
  -3  -2 -17 313.896 81.2926   4
   2  -3 -17 501.192 100.932   4
   3   2 -19 126.955 56.3879   3
  -3  -2 -19 177.216 64.1278   4
   2  -3 -19 85.3751 35.9989   4
  -3   3   0-4.82145 35.5060   1
  -3   3   0-35.2427 34.5499   2
   3   3   0 0.81936 34.8911   3
   3   3   0-6.39163 34.2601   2
  -3   3   2 39685.3 535.176   1
   3   3  -2 40323.9 559.212   3
  -3   3  -2 40835.2 555.863   1
   3   3   2 40779.2 554.478   2
  -3  -3  -2 40280.3 469.767   4
  -3   3  -2 39470.3 553.763   2
  -3   3   2 39444.0 604.101   2
  -3   3  -4 304.242 56.7839   1
  -3   3  -4 304.758 51.4399   2
  -3   3   4 382.616 60.5339   1
   3   3  -4 361.139 64.7507   3
  -3   3   4 320.325 70.8710   2
  -3  -3  -4 301.340 47.7232   4
   3   3   4 397.977 55.1398   2
  -3  -3   4 346.287 46.8478   1
  -3   3  -6 27937.3 486.944   1
   3  -3  -6 27922.2 470.439   4
  -3  -3   6 27272.3 342.365   1
  -3  -3  -6 27795.1 450.838   4
   3   3  -6 28092.3 501.084   3
  -3   3  -6 27850.1 439.044   2
  -3   3   6 28176.1 578.588   2
  -3   3  -8 146.086 32.9898   2
  -3   3  -8 123.827 34.0569   1
   3   3  -8 211.965 39.5563   4
   3   3  -8 101.133 43.9448   3
  -3   3   8 292.978 74.8842   2
  -3  -3  -8 190.670 50.0521   4
  -3  -3  -8 263.045 61.7320   1
   3  -3  -8 205.969 58.0972   4
   3  -3 -10 21408.8 500.778   4
   3   3 -10 21687.7 400.392   4
   3   3 -10 20929.8 496.372   3
  -3  -3 -10 21546.7 496.505   4
  -3  -3 -10 21314.1 489.122   1
  -3   3 -10 21893.0 450.784   1
  -3   3 -10 21778.1 401.904   4
  -3   3  10 21422.5 544.180   2
  -3  -3 -12 24.0863 32.9021   1
   3   3 -12 20.5744 36.0334   3
  -3   3  12-5.58647 34.2488   2
  -3   3 -12 8.32197 23.7720   4
  -3  -3 -12 48.0903 42.5675   4
  -3   3 -12-13.9458 21.5974   1
   3  -3 -12 12.0259 45.1242   4
   3   3 -14 12134.0 448.348   3
  -3  -3 -14 12382.3 435.598   4
  -3  -3 -14 12623.1 405.000   1
   3  -3 -14 12832.1 457.180   4
  -3   3  14 12043.3 435.580   2
  -3  -3 -16 17.9760 44.0792   4
   3   3 -16-25.4705 50.0042   3
   3  -3 -16 33.5070 42.8333   4
  -3  -3 -18 6607.42 349.662   4
   3  -3 -18 6488.91 352.884   4
   3   3 -18 5974.66 355.823   3
   3   4  -1 4439.47 214.064   2
  -4   3   1 4419.98 201.592   1
   3   4  -1 4361.36 208.693   3
  -4   3  -1 4401.72 202.459   1
  -4   3  -1 4210.89 200.953   2
   3   4   1 4132.26 202.438   3
  -4   3   1 4222.01 212.130   2
   3   4   1 4497.28 207.289   2
  -3  -4  -3 638.831 65.5449   4
  -4   3  -3 587.003 80.5160   1
   3   4  -3 665.720 85.4840   3
  -4   3   3 728.048 106.199   2
  -4   3   3 751.543 87.4126   1
   3   4   3 529.168 71.7938   2
  -4   3  -3 787.975 87.4349   2
   3   4  -3 715.607 99.9454   2
   3   4  -5 4329.83 211.908   3
  -3  -4  -5 4309.05 179.787   4
   3   4   5 4609.63 189.187   2
  -4   3   5 4137.21 191.727   1
  -4   3  -5 4401.79 192.854   2
  -4   3   5 4574.42 253.370   2
  -4   3  -5 4100.80 204.787   1
  -4   3  -7 4095.55 212.520   1
   3   4  -7 4144.49 216.742   3
  -3  -4  -7 4012.13 188.543   4
  -4   3   7 4172.84 254.911   2
  -4   3  -7 3953.38 171.273   2
  -4   3  -9 371.788 71.3185   1
   3   4  -9 444.444 84.3794   3
  -4   3   9 618.094 110.905   2
  -3  -4  -9 449.695 74.4544   4
   4  -3  -9 551.050 88.3217   4
  -3  -4 -11 1662.30 150.628   4
  -3  -4 -11 1779.04 158.562   1
   4  -3 -11 1755.33 159.378   4
  -4   3  11 1957.58 185.439   2
  -4   3 -11 1773.18 144.778   1
   3   4 -11 1772.40 161.277   3
   4  -3 -13 1373.06 153.156   4
  -3  -4 -13 1390.12 148.113   4
  -4   3  13 1124.70 145.269   2
  -3  -4 -13 1208.45 134.123   1
   3   4 -13 1525.94 160.722   3
   4  -3 -15 195.069 64.5186   4
   3   4 -15 250.711 77.1374   3
  -4   3  15 239.785 67.6549   2
  -3  -4 -15 144.847 45.3016   1
  -3  -4 -15 317.275 79.5814   4
   3   4 -17 664.644 122.396   3
  -3  -4 -17 782.480 121.556   4
   4  -3 -17 892.509 137.489   4
  -4   2   0 43935.2 607.743   2
   2   4   0 43406.3 609.802   2
  -4   2   0 43568.6 581.540   1
   2   4   0 45231.1 606.560   3
   2   4   2 576.035 74.7691   2
  -4   2   2 518.517 68.2365   1
  -4   2  -2 597.805 70.7677   2
   2   4  -2 496.396 71.5791   3
  -2  -4  -2 632.672 55.0776   4
   4  -2  -2 646.682 47.1458   3
  -4   2  -2 625.246 78.7590   1
   2   4  -2 553.856 77.1120   2
  -2  -4  -4 29752.9 406.530   4
   2   4  -4 29988.7 503.470   3
   2   4  -4 29923.6 537.270   2
  -4   2  -4 30738.5 461.407   2
  -4   2  -4 31515.0 527.751   1
   2   4   4 29213.9 479.691   2
   4  -2  -4 29876.9 411.909   3
  -4   2   4 30295.4 472.648   1
  -4   2  -6-27.3207 39.4478   1
   2   4   6-29.2090 25.2891   2
   4  -2  -6 33.3843 28.0748   3
   2   4  -6 44.3839 32.4882   3
  -2  -4  -6-8.63447 20.8543   4
   2   4  -6 21.5705 47.3639   2
  -4   2  -6-3.21761 16.7561   2
  -4   2   6 5.27257 20.4374   1
   2   4  -8 21983.2 479.499   3
   2   4   8 22215.1 368.422   2
   4  -2  -8 22247.3 449.944   3
  -4   2  -8 21978.7 483.253   1
  -2  -4  -8 22136.9 455.609   4
  -4   2 -10 180.584 50.2068   1
   4  -2 -10 283.839 67.3245   3
   2   4 -10 233.666 63.5309   3
  -4   2 -10 214.958 53.7090   4
  -2  -4 -10 245.421 58.7745   4
   4  -2 -10 332.758 77.4417   4
  -4   2 -12 17995.7 443.177   1
   4  -2 -12 18367.9 515.777   4
  -4   2 -12 17550.7 446.985   4
  -2  -4 -12 17702.2 484.765   4
   4  -2 -12 17732.4 470.817   3
   2   4 -12 18786.8 506.485   3
   4  -2 -14 121.029 56.7944   4
   2   4 -14 141.339 57.5079   3
  -4   2 -14 164.456 55.2404   4
  -2  -4 -14 130.001 57.8039   4
  -2  -4 -14 104.047 44.0477   1
   2   4 -16 7484.38 374.566   3
  -4   2 -16 6766.49 310.346   4
  -2  -4 -16 7890.79 367.110   4
   4  -2 -16 8183.57 401.331   4
  -4   2  16 7690.05 387.875   2
   4  -2 -18 50.7658 38.7316   4
  -2  -4 -18 82.9809 53.3123   4
   2   4 -18 15.2246 30.3795   3
   1   4  -1 2310.36 127.550   3
  -1  -4  -1 2404.34 80.6435   4
   1   4  -1 2241.20 139.541   2
   1   4   1 2421.99 141.146   2
  -4   1   1 2586.91 133.380   1
   4  -1   1 2277.57 65.7527   3
  -4   1  -1 2477.49 137.354   1
   4  -1  -1 2493.62 87.6787   3
   4  -1   3 7533.26 106.580   3
   1   4  -3 8114.11 240.816   3
  -4   1   3 8197.48 226.361   1
   1   4   3 8460.65 260.195   2
  -1  -4  -3 8187.47 183.268   4
   1   4  -3 8430.19 270.191   2
  -4   1  -3 8562.73 226.289   2
   4  -1  -3 8088.36 195.100   3
  -4   1  -3 8453.22 258.045   1
   1   4  -5 1764.37 119.484   3
  -4   1  -5 1844.64 95.9813   2
   1   4  -5 1881.55 136.203   2
  -1  -4  -5 1762.84 104.680   4
   1   4   5 1769.33 120.178   2
  -4   1   5 1685.92 101.235   1
   4  -1  -5 1772.77 106.176   3
  -4   1  -5 1681.20 123.571   1
   1   4  -7 1286.15 116.078   2
  -4   1   7 1408.88 91.9091   1
  -1  -4  -7 1375.01 105.091   4
   1   4   7 1455.97 105.554   2
   1   4  -7 1247.36 102.405   3
  -4   1  -7 1318.89 103.912   4
   4  -1  -7 1310.26 105.287   3
  -4   1  -7 1453.45 120.960   1
   1   4   9 4622.17 179.552   2
  -4   1  -9 3998.85 187.488   4
  -1  -4  -9 4594.13 211.613   4
   1   4  -9 4186.81 217.437   2
   4  -1  -9 4452.77 212.687   3
  -4   1  -9 4481.64 216.017   1
   1   4  -9 4489.96 209.765   3
   4  -1 -11 1489.37 139.753   4
  -4   1 -11 1349.19 123.368   4
   4  -1 -11 1381.38 131.924   3
  -4   1 -11 1603.01 134.838   1
   1   4 -11 1289.26 122.894   3
  -1  -4 -11 1294.24 122.890   4
  -4   1 -13 670.992 84.8724   1
   4  -1 -13 721.457 105.727   3
   1   4 -13 869.661 113.234   3
  -1  -4 -13 586.160 89.4811   4
  -4   1 -13 670.335 101.195   4
   4  -1 -13 609.944 98.1554   4
  -1  -4 -15 1546.26 153.932   4
   4  -1 -15 1791.21 181.370   4
   4  -1 -15 1607.38 166.045   3
   1   4 -15 1649.86 164.401   3
  -4   1 -15 1681.08 158.348   4
  -1  -4 -17 221.659 62.6227   4
   1   4 -17 474.437 98.1103   3
   4  -1 -17 385.347 91.0222   4
  -4   1 -17 493.889 92.2483   4
   4   0   0 45047.6 429.618   3
   0  -4   0 43839.7 250.648   4
  -4   0   0 45031.5 539.140   1
   0   4   0 44205.9 586.359   2
  -4   0   2 3243.84 140.247   1
  -4   0  -2 3114.41 151.137   1
   0   4  -2 3116.78 135.408   3
   0   4  -2 3367.65 167.033   2
   4   0  -2 3383.08 126.971   3
   0  -4  -2 3307.03 107.141   4
   0   4   2 3365.51 166.925   2
   4   0   2 3105.83 106.554   3
   0   4  -4 36357.8 467.696   3
   0  -4  -4 37386.1 447.587   4
   0   4   4 36612.8 558.490   2
  -4   0  -4 36614.8 545.622   1
   0   4  -4 37897.0 557.439   2
  -4   0   4 37670.1 459.404   1
   4   0  -4 37848.6 472.526   3
   0   4  -6-48.4948 42.3826   2
  -4   0   6 48.7194 21.3076   1
   0   4   6-16.4795 23.8312   2
   4   0  -6 49.9855 31.9996   3
  -4   0  -6 60.4495 37.9255   1
  -4   0  -6 7.01828 8.05812   2
   0   4  -6-9.85377 20.2594   3
  -4   0  -6 47.6592 34.3297   4
   0  -4  -6-32.7138 28.4790   4
  -4   0  -8 27279.8 509.237   1
  -4   0   8 27628.9 344.600   1
  -4   0  -8 25878.3 471.973   4
   0   4  -8 26339.9 496.721   2
   0  -4  -8 26741.4 479.752   4
   0   4   8 26759.8 498.668   2
   4   0  -8 26712.5 500.774   3
   0   4  -8 26326.2 450.427   3
   4   0 -10 820.723 100.990   3
   0  -4 -10 912.246 99.2765   4
   4   0 -10 903.928 103.299   4
   0   4  10 927.242 91.9631   2
   0   4 -10 852.449 97.5448   2
  -4   0 -10 972.381 104.361   4
  -4   0 -10 814.693 92.2162   1
   0   4 -10 871.218 90.1084   3
  -4   0 -12 17732.9 438.396   1
  -4   0 -12 17840.8 476.744   4
   0  -4 -12 17203.5 454.460   4
   4   0 -12 17639.9 476.573   4
   4   0 -12 17711.8 495.258   3
   0   4 -12 17225.1 440.285   3
   4   0 -14 613.762 102.237   4
   4   0 -14 691.778 109.971   3
   0   4 -14 645.908 94.9844   3
  -4   0 -14 597.944 99.6961   4
   0  -4 -14 477.400 83.3821   4
  -4   0 -14 551.164 78.1056   1
   4   0 -16 9890.60 427.550   3
   4   0 -16 9186.18 401.973   4
   0  -4 -16 9177.46 382.552   4
  -4   0 -16 9373.11 396.233   4
   0   4 -16 9350.65 377.204   3
   4   0 -18 43.4974 37.6134   3
   0  -4 -18 16.8020 38.8121   4
   4   0 -18 11.5201 23.5449   4
  -4   0 -18 77.9935 44.4629   4
   4   1  -1 6652.49 191.285   3
   4   1   1 6792.78 191.789   3
   1  -4   1 7103.94 119.277   4
  -1   4  -1 6899.26 180.129   3
  -4  -1   1 6964.52 213.100   1
  -4  -1  -1 7302.60 234.135   1
  -1   4  -1 7031.92 236.230   2
   1  -4  -1 7114.94 161.389   4
  -1   4   1 6923.77 240.321   2
   4   1  -3 3198.24 142.239   3
  -1   4  -3 3273.57 122.281   3
  -4  -1   3 3302.76 138.314   1
  -4  -1  -3 3284.55 166.873   1
   1  -4  -3 3541.84 135.780   4
  -1   4   3 3360.38 174.582   2
  -1   4  -3 3169.60 160.582   2
  -4  -1   5 1526.21 87.1286   1
   4   1  -5 1713.06 115.397   3
  -1   4  -5 1504.03 85.8970   3
  -4  -1  -5 1595.65 123.776   1
  -1   4  -5 1563.32 118.611   2
   1  -4  -5 1425.68 100.385   4
  -1   4   5 1680.94 129.387   2
  -4  -1  -5 1665.30 113.226   4
   1  -4  -7 1588.50 118.158   4
  -1   4  -7 1444.08 92.5445   3
  -4  -1  -7 1614.09 127.197   1
  -1   4  -7 1563.38 120.225   2
  -1   4   7 1534.09 127.990   2
  -4  -1   7 1545.13 77.6044   1
  -4  -1  -7 1463.39 114.659   4
   4   1  -7 1528.84 118.894   3
   4   1  -9 2086.97 151.517   3
  -4  -1  -9 2215.77 151.708   1
   1  -4  -9 1953.50 139.010   4
  -4  -1  -9 2106.28 148.524   4
  -1   4  -9 2242.32 146.582   2
  -1   4   9 2048.39 151.685   2
  -1   4  -9 2152.62 126.775   3
   4   1 -11 2786.22 178.151   4
  -4  -1 -11 2675.49 171.823   1
  -1   4 -11 2458.60 157.541   2
  -4  -1 -11 2774.94 186.645   4
  -1   4  11 2795.87 174.509   2
   1  -4 -11 2611.81 175.050   4
  -1   4 -11 2586.94 152.472   3
   4   1 -11 2852.90 195.963   3
   4   1 -13 1918.99 160.876   4
  -4  -1 -13 2110.96 157.073   1
  -4  -1 -13 2285.14 182.552   4
   1  -4 -13 2037.11 167.328   4
  -1   4 -13 2282.76 157.041   3
   4   1 -13 2129.96 182.543   3
  -4  -1 -15 685.244 112.118   4
   1  -4 -15 802.414 116.241   4
   4   1 -15 919.503 130.974   3
   4   1 -15 749.862 109.961   4
   4   1 -17 266.904 75.8203   3
   1  -4 -17 257.104 78.7338   4
  -4  -1 -17 278.089 75.6963   4
   4   1 -17 201.884 63.8941   4
   4   2   0 38670.6 533.924   3
  -2   4   0 41592.9 610.620   2
  -4  -2   0 43094.3 582.789   1
  -2   4   0 42201.2 563.275   1
   4   2  -2 1209.14 95.1569   3
  -2   4  -2 1155.82 59.7553   3
   4   2   2 1305.81 101.308   3
  -4  -2   2 1281.27 96.0541   1
  -2   4  -2 1394.03 107.736   1
  -4  -2  -2 1347.57 114.135   1
   2  -4  -2 1200.04 79.0834   4
  -2   4  -2 1233.25 104.340   2
  -2   4   2 1295.20 117.023   2
  -4  -2   4 29551.5 418.737   1
  -4  -2  -4 29676.7 462.494   4
  -2   4  -4 31167.3 495.633   1
  -4  -2  -4 29975.9 540.056   1
   2  -4  -4 30213.8 441.827   4
  -2   4  -4 30469.4 299.881   3
  -2   4  -4 30865.7 507.916   2
  -2   4   4 31878.8 583.237   2
   4   2  -4 29484.0 484.151   3
  -2   4  -6 22.1583 27.4269   2
  -2   4  -6 11.9116 11.7672   3
  -2   4   6 34.5046 37.1600   2
   4   2  -6-18.8604 37.8816   3
   2  -4  -6 48.1172 34.5649   4
  -4  -2   6-10.8695 15.9343   1
  -4  -2  -6 50.7545 35.2021   4
  -4  -2  -6-55.8749 43.4083   1
  -2   4  -6 52.1790 37.5711   1
  -2   4  -8 22192.1 436.301   1
   2  -4  -8 22201.4 469.273   4
  -4  -2  -8 22812.0 481.203   4
  -4  -2  -8 22951.9 500.147   1
  -2   4  -8 22587.0 450.096   2
  -2   4   8 22388.2 528.308   2
   4   2  -8 23170.3 495.640   3
  -4  -2 -10 238.585 56.6802   1
  -4  -2 -10 433.223 79.8533   4
   4   2 -10 420.379 67.7584   4
   4   2 -10 374.540 72.1623   3
  -2   4  10 337.476 71.3401   2
  -2   4 -10 533.728 68.7084   1
  -2   4 -10 375.733 62.6290   2
   2  -4 -10 369.549 76.1570   4
   4   2 -12 17362.9 446.997   4
   2  -4 -12 16710.0 475.806   4
  -4  -2 -12 17336.1 468.101   1
  -4  -2 -12 16727.9 485.282   4
  -2   4  12 18041.5 496.970   2
   4   2 -12 17651.5 512.114   3
   4   2 -14 244.899 76.8789   3
   4   2 -14 225.957 55.6597   4
  -4  -2 -14 278.167 64.6150   1
  -4  -2 -14 271.584 71.7646   4
   2  -4 -14 253.139 69.7552   4
   4   2 -16 8586.26 413.746   3
  -4  -2 -16 8327.77 388.371   4
   2  -4 -16 8436.78 383.518   4
   4   2 -18 20.0787 42.5562   3
  -4  -2 -18-2.05967 36.5909   4
  -3   4   1 1303.21 113.103   1
   4   3   1 1374.02 115.441   3
   4   3  -1 1252.84 108.747   3
  -3   4  -1 1456.40 125.711   2
  -4  -3   1 1393.37 113.022   1
  -4  -3  -1 1471.29 124.367   1
  -3   4   1 1381.61 127.539   2
  -3   4  -1 1424.56 118.333   1
   4   3  -3 2057.86 140.420   3
  -3   4  -3 2191.97 147.007   1
  -3   4   3 2251.43 146.686   1
  -4  -3  -3 2196.95 129.604   4
  -4  -3   3 2035.52 125.366   1
  -3   4  -3 2171.37 147.913   2
  -3   4   3 2009.55 156.942   2
  -4  -3  -3 2061.39 153.321   1
  -4  -3  -5 6138.45 268.976   1
   4   3  -5 5658.51 238.161   3
  -3   4  -5 5887.10 233.894   2
  -4  -3   5 5483.59 184.238   1
  -4  -3  -5 5646.75 213.510   4
  -3   4  -5 5518.15 232.849   1
   3  -4  -5 5619.17 214.195   4
  -3   4   5 5952.42 278.562   2
  -4  -3  -7 4763.64 217.279   4
   4   3  -7 4706.27 229.227   3
  -3   4  -7 4664.07 218.152   1
  -4  -3  -7 4905.34 247.785   1
  -3   4  -7 4715.13 207.015   2
   3  -4  -7 4765.31 218.404   4
  -3   4   7 4757.05 261.110   2
  -4  -3  -9 1051.28 113.809   4
  -4  -3  -9 1225.45 128.352   1
  -3   4  -9 1262.49 118.532   1
  -3   4  -9 1239.95 104.691   2
   3  -4  -9 1257.86 126.845   4
   4   3  -9 1337.76 106.603   4
  -3   4   9 1331.45 146.434   2
   4   3  -9 1231.56 128.260   3
   4   3 -11 429.848 82.0417   3
  -3   4  11 586.775 100.791   2
  -4  -3 -11 589.371 92.7604   1
   3  -4 -11 621.714 96.4695   4
  -4  -3 -11 605.411 99.0249   4
   4   3 -11 556.386 75.3672   4
  -3   4 -11 491.114 75.2893   1
   4   3 -13 580.145 102.862   3
  -3   4  13 614.263 105.013   2
  -4  -3 -13 605.460 101.325   4
   3  -4 -13 505.102 98.4612   4
  -4  -3 -13 492.226 84.4785   1
   3  -4 -15 652.129 108.318   4
   4   3 -15 560.764 107.739   3
  -4  -3 -15 562.561 94.5001   1
  -4  -3 -15 517.829 103.412   4
  -4  -3 -17 1369.38 166.868   4
   3  -4 -17 898.452 131.084   4
   4   3 -17 1302.92 168.943   3
   4   4   0 14958.7 409.819   3
  -4   4   0 15980.4 415.593   1
  -4  -4   0 14809.7 404.134   1
  -4   4   0 15941.8 436.116   2
  -4   4  -2 13.3875 35.2449   1
  -4  -4   2 26.4848 36.6771   1
  -4   4  -2 46.4560 39.3195   2
  -4   4   2 45.2037 48.6877   2
   4   4  -2 36.9114 39.6742   3
   4   4   2 71.8960 51.0847   3
  -4   4   2 30.5676 35.9775   1
  -4  -4  -2 137.760 64.1768   1
   4   4  -4 29383.0 583.388   3
  -4   4   4 28406.6 547.535   1
  -4  -4  -4 28680.0 493.458   4
  -4   4  -4 29733.3 581.904   1
  -4  -4   4 27564.2 484.678   1
  -4   4  -4 28896.8 564.789   2
  -4  -4  -4 28849.9 613.944   1
  -4   4   4 28192.0 641.744   2
  -4   4  -6-59.7427 51.5698   1
  -4  -4  -6 5.19864 25.4317   4
  -4   4  -6 14.9362 22.2431   2
   4   4  -6 4.86037 40.6080   3
  -4   4   6-12.2137 45.4493   2
  -4  -4  -6-7.43046 45.2637   1
  -4  -4   6 0.20774 16.5748   1
   4  -4  -6-11.9156 34.4758   4
   4   4  -8 21324.4 539.406   3
  -4  -4  -8 20934.4 491.810   4
  -4   4  -8 21464.7 523.310   1
  -4   4  -8 21487.3 446.105   2
  -4  -4  -8 22133.4 561.557   1
   4  -4  -8 19829.2 487.974   4
  -4   4   8 20312.7 592.443   2
  -4   4 -10 4.34247 28.7249   1
   4  -4 -10-54.9741 46.2671   4
  -4  -4 -10 45.1426 45.1252   1
   4   4 -10 68.4804 52.1255   3
  -4   4  10 63.3945 53.1103   2
  -4  -4 -10-33.2561 53.1372   4
  -4  -4 -12 7387.54 342.165   1
  -4  -4 -12 6869.46 335.461   4
   4  -4 -12 6867.90 338.116   4
  -4   4  12 7428.12 374.921   2
   4   4 -12 7367.43 352.216   3
  -4  -4 -14-42.3302 24.3644   1
   4   4 -14 61.1709 47.3977   3
  -4   4  14-9.27345 42.2521   2
  -4  -4 -14 16.1339 37.9561   4
   4  -4 -14-4.48926 35.8126   4
  -4  -4 -16 8840.65 411.595   4
   4  -4 -16 8980.59 420.775   4
   4   4 -16 8739.25 436.705   3
   4   5  -1 2821.61 197.246   3
   4   5   1 2924.71 200.590   3
  -5   4   1 2966.32 195.558   1
  -5   4  -1 2712.02 190.780   1
  -5   4  -1 2628.31 192.616   2
  -5   4   1 2755.97 198.528   2
   4   5  -3 1485.63 145.008   3
   4   5   3 1651.26 155.931   3
  -5   4   3 1686.75 171.868   2
  -5   4   3 1614.33 147.412   1
  -5   4  -3 1413.27 141.577   1
  -4  -5   3 1638.47 138.792   1
  -5   4  -3 1355.97 133.254   2
   4   5  -5 1356.05 144.647   3
  -4  -5  -5 1391.23 115.221   4
  -5   4   5 1309.08 131.794   1
  -5   4  -5 1528.90 152.073   1
  -5   4  -5 1516.20 138.419   2
  -5   4   5 1512.64 171.815   2
  -4  -5   5 1431.67 117.404   1
   4   5  -7 1178.68 137.905   3
  -5   4   7 1230.21 161.205   2
  -4  -5  -7 1289.10 116.731   4
  -5   4  -7 1281.98 142.493   1
   5  -4  -7 1169.69 126.982   4
  -4  -5  -7 1267.12 148.960   1
  -5   4  -7 1170.75 112.914   2
   4   5  -9 915.922 124.667   3
  -5   4   9 916.518 147.222   2
  -4  -5  -9 1144.79 125.764   4
  -5   4  -9 1235.62 142.681   1
   5  -4  -9 1053.88 128.619   4
  -4  -5  -9 1192.66 146.339   1
  -4  -5 -11 1400.45 151.033   4
  -5   4 -11 1491.56 153.330   1
  -4  -5 -11 1226.95 149.479   1
   5  -4 -11 1278.45 149.110   4
  -5   4  11 1444.10 180.822   2
   4   5 -11 1519.33 166.021   3
  -4  -5 -13 847.653 124.977   1
   4   5 -13 913.924 137.635   3
  -5   4  13 786.417 135.154   2
   5  -4 -13 1027.77 139.969   4
  -4  -5 -13 1023.39 137.072   4
  -4  -5 -15 343.152 81.2652   1
   4   5 -15 554.618 118.779   3
  -5   4  15 299.791 82.9899   2
  -4  -5 -15 437.356 92.4739   4
   5  -4 -15 417.742 96.4908   4
  -5   3   0 28.4262 38.7680   1
  -5   3   0 30.4663 31.7903   2
   3   5   0-34.3122 34.2692   3
   3   5   0 31.4807 43.6045   2
  -5   3   2 24141.5 569.366   2
   3   5  -2 23823.6 530.911   3
  -5   3  -2 24793.3 526.418   2
   3   5  -2 24964.7 563.462   2
   3   5   2 24447.7 529.653   2
  -5   3   2 26489.5 540.302   1
  -5   3  -2 25011.5 533.490   1
  -5   3  -4 623.093 93.7247   1
  -5   3  -4 661.427 83.8519   2
   3   5  -4 525.850 84.0874   3
  -5   3   4 587.561 104.740   2
  -3  -5  -4 666.784 69.3956   4
   3   5  -4 702.749 106.746   2
   3   5   4 689.604 89.0884   2
  -5   3   4 535.626 78.5314   1
   3   5  -6 17645.7 472.275   3
  -5   3  -6 17893.4 482.153   1
  -3  -5  -6 17963.6 397.365   4
   3   5   6 17992.0 406.761   2
  -5   3   6 17191.2 424.762   1
  -5   3  -6 18550.8 409.532   2
  -5   3   6 18355.7 566.166   2
  -3  -5  -8 626.550 84.3932   4
  -5   3  -8 598.099 96.2099   1
   3   5  -8 551.144 87.8401   3
  -5   3   8 674.603 130.961   2
  -3  -5 -10 14975.6 437.768   4
   5  -3 -10 14040.1 453.857   4
  -5   3 -10 14968.1 464.438   1
   3   5 -10 15278.5 490.653   3
  -5   3  10 15021.4 546.554   2
  -5   3 -12-9.97774 35.0407   1
   3   5 -12 6.68514 42.2512   3
  -5   3  12 86.8772 61.1667   2
  -3  -5 -12 19.0395 28.6857   4
   5  -3 -12-8.20006 38.6480   4
  -3  -5 -12 7.57212 34.9292   1
  -3  -5 -14 9425.94 396.304   4
  -3  -5 -14 8489.65 378.920   1
  -5   3  14 9475.39 452.554   2
   3   5 -14 9487.88 433.217   3
   5  -3 -14 9298.02 427.659   4
   3   5 -16 36.2071 40.4219   3
  -5   3  16 114.584 52.3983   2
  -3  -5 -16 24.6869 35.3609   4
   2   5  -1 928.086 108.899   2
   2   5   1 879.568 101.850   2
  -5   2  -1 805.512 93.8939   1
   2   5  -1 718.580 89.4561   3
  -5   2   1 937.559 100.038   1
  -5   2  -1 783.283 90.9902   2
   2   5  -3 4227.22 210.023   3
   2   5  -3 4411.16 228.799   2
  -2  -5  -3 5365.35 172.002   4
   2   5   3 4588.59 225.687   2
  -5   2  -3 4787.90 210.406   2
  -5   2   3 4466.73 203.651   1
  -5   2  -3 4447.87 221.388   1
   5  -2  -3 4517.64 144.084   3
   2   5  -5 3105.08 183.330   3
   2   5  -5 3072.85 202.920   2
  -2  -5  -5 3126.33 145.689   4
   2   5   5 3213.63 182.071   2
  -5   2   5 3028.32 168.832   1
  -5   2  -5 3298.75 162.968   2
  -5   2  -5 3048.01 191.988   1
   5  -2  -5 3245.63 150.114   3
   2   5  -7 2249.26 161.688   3
   2   5  -7 2491.72 188.912   2
  -2  -5  -7 2508.35 149.500   4
  -5   2   7 2383.64 146.364   1
   2   5   7 2647.93 156.886   2
  -5   2  -7 2247.53 172.945   1
   5  -2  -7 2433.42 147.441   3
   2   5  -9 2521.39 184.207   3
  -2  -5  -9 2628.50 172.277   4
  -5   2  -9 2829.28 198.427   1
   5  -2  -9 2964.53 179.781   3
   5  -2 -11 290.755 61.7837   3
  -2  -5 -11 363.879 74.6373   4
   2   5 -11 448.708 85.2145   3
  -5   2 -11 342.424 74.9415   1
   5  -2 -11 372.302 90.8679   4
   2   5 -13 243.181 69.3751   3
  -5   2 -13 300.351 67.2539   1
  -2  -5 -13 379.728 83.7376   4
   5  -2 -13 397.524 92.5223   4
  -2  -5 -15 1162.14 142.191   4
   5  -2 -15 1399.79 169.401   4
  -2  -5 -15 1013.97 126.355   1
   2   5 -15 1199.64 153.096   3
   2   5 -17 674.648 121.332   3
   5  -2 -17 690.756 121.881   4
  -5   2  17 547.471 112.536   2
  -2  -5 -17 492.685 96.7619   4
   1   5   0-4.76479 42.8306   2
   5  -1   0-5.61796 10.6397   3
   1   5   0-15.4682 30.2782   3
  -5   1   0-4.63380 30.4371   1
   1   5  -2 23402.6 455.765   3
  -1  -5  -2 24287.8 299.852   4
   1   5  -2 23721.0 507.926   2
   1   5   2 24939.3 513.924   2
  -5   1   2 23569.9 458.179   1
  -5   1  -2 23645.5 487.206   1
   5  -1  -2 24287.5 342.583   3
   1   5  -4 22.9292 41.9360   2
  -1  -5  -4 85.8818 24.7757   4
   1   5   4 43.1374 35.3852   2
   5  -1  -4 73.2542 25.9699   3
  -5   1   4 80.6993 34.1760   1
   1   5  -4 53.6915 32.9912   3
  -5   1  -4 49.1768 28.0194   2
  -5   1  -4 61.0339 39.3320   1
   1   5  -6 37069.0 596.194   3
   1   5  -6 36505.9 663.293   2
  -1  -5  -6 37146.9 525.091   4
  -5   1   6 35648.3 521.280   1
   1   5   6 36817.4 625.438   2
   5  -1  -6 35791.1 541.999   3
  -5   1  -6 34237.7 632.066   1
   1   5   8 65.4461 39.2123   2
   1   5  -8 53.8773 41.0892   3
  -1  -5  -8-7.11702 30.2868   4
  -5   1  -8 4.42819 36.3969   1
   5  -1  -8 28.6722 30.3739   3
  -5   1   8 48.3048 20.8430   1
   1   5  -8 63.3716 54.5357   2
   1   5 -10 13660.9 442.007   2
  -1  -5 -10 12661.3 382.794   4
   5  -1 -10 13160.8 418.794   4
  -5   1 -10 13537.9 401.616   4
   5  -1 -10 13863.3 417.547   3
  -5   1 -10 14577.4 444.117   1
   1   5 -10 13728.9 407.372   3
  -5   1 -12 6.02087 29.7749   1
   5  -1 -12 57.5107 43.6219   3
   1   5 -12-17.1289 34.1959   3
  -5   1 -12-40.4281 34.6481   4
  -1  -5 -12 23.7250 33.0170   4
   5  -1 -12-39.0587 48.5620   4
   5  -1 -14 8286.05 391.390   4
  -5   1 -14 8195.44 358.548   4
  -1  -5 -14 8176.03 353.080   4
  -5   1 -14 8122.47 337.762   1
   5  -1 -14 8701.29 383.141   3
   1   5 -14 8307.26 363.659   3
   5  -1 -16 58.9399 47.2650   3
   1   5 -16 13.2601 33.6505   3
  -5   1 -16 32.3876 31.7139   4
  -1  -5 -16-51.7880 38.8086   4
   5  -1 -16-49.9090 65.5257   4
   5   0  -1 3757.52 143.673   3
  -5   0  -1 3813.70 189.147   1
   5   0   1 3631.92 132.707   3
   0   5  -1 3470.52 163.115   3
   0  -5  -1 3405.18 91.0267   4
   0   5  -1 3425.86 189.849   2
   0   5   1 3591.46 193.596   2
  -5   0   1 3706.17 178.501   1
  -5   0  -3 2211.99 149.402   1
   5   0   3 2412.01 104.957   3
   0   5  -3 2236.86 129.577   3
   0  -5  -3 2474.10 106.182   4
   0   5  -3 2380.59 159.669   2
   0   5   3 2653.49 170.568   2
  -5   0   3 2432.60 138.665   1
   5   0  -3 2400.26 127.797   3
   0   5  -5 2432.43 139.742   3
  -5   0  -5 2300.99 159.924   1
   5   0   5 2440.80 109.820   3
   0   5  -5 2323.93 163.589   2
  -5   0   5 2309.62 128.791   1
  -5   0  -5 2563.25 120.740   2
   0  -5  -5 2456.07 130.153   4
   5   0  -5 2499.34 142.640   3
   0   5   5 2603.11 173.010   2
   0   5  -7 2244.10 139.272   3
  -5   0  -7 1958.04 150.345   1
   0   5   7 2428.77 169.046   2
   0   5  -7 2321.26 169.277   2
   0  -5  -7 2306.12 142.311   4
  -5   0   7 2134.32 115.375   1
   5   0  -7 2334.31 156.091   3
  -5   0  -9 1811.51 146.572   4
   0   5   9 1643.43 135.056   2
  -5   0  -9 1671.42 145.158   1
   0   5  -9 1490.60 140.596   2
   0  -5  -9 1771.73 136.743   4
   5   0  -9 1677.81 143.681   3
   0   5  -9 1661.30 127.908   3
  -5   0 -11 1753.23 151.840   1
   0   5 -11 1834.61 161.455   2
  -5   0 -11 1455.23 140.995   4
   0  -5 -11 1593.26 140.284   4
   5   0 -11 1800.45 159.009   4
   5   0 -11 1471.75 146.181   3
   0   5 -11 1565.92 134.868   3
  -5   0 -13 1198.64 140.950   4
   0  -5 -13 1040.16 120.941   4
   5   0 -13 1292.19 143.921   4
   5   0 -13 1331.01 152.578   3
   0   5 -13 1233.84 126.650   3
  -5   0 -13 1163.56 123.266   1
  -5   0 -15 520.152 97.7959   4
   5   0 -15 486.957 100.179   3
   0   5 -15 482.780 84.9686   3
   5   0 -15 670.808 112.636   4
   0  -5 -15 489.619 89.8255   4
   5   0 -17 584.805 112.231   3
  -5   0 -17 380.843 87.6603   4
   0  -5 -17 321.442 76.5284   4
   5   0 -17 356.101 88.0116   4
  -1   5   0-27.3691 53.1000   2
  -5  -1   0 0.80723 29.3212   1
   5   1   0 43.8106 24.9141   3
   5   1  -2 36529.1 515.372   3
  -5  -1   2 37335.1 541.579   1
   5   1   2 36287.6 486.326   3
  -1   5  -2 38142.8 483.322   3
   1  -5  -2 37409.3 419.589   4
  -5  -1  -2 38278.5 609.863   1
  -1   5  -2 35406.1 599.222   2
  -1   5   2 36679.6 633.270   2
  -1   5  -4-19.1854 32.7929   2
  -1   5   4-43.3218 46.5178   2
   5   1  -4 14.8307 23.7113   3
  -1   5  -4 18.6517 18.0449   3
   5   1   4-12.0387 18.1289   3
  -5  -1  -4 30.5822 39.4277   1
   1  -5  -4-5.52702 19.3581   4
  -5  -1   4-1.31018 18.9489   1
  -1   5  -6 13446.5 296.261   3
  -5  -1  -6 12691.7 349.347   4
  -5  -1  -6 12803.4 385.266   1
  -1   5  -6 12731.7 372.731   2
   1  -5  -6 13687.3 332.147   4
  -1   5   6 13687.6 415.377   2
  -5  -1   6 13682.5 291.817   1
   5   1  -6 14135.7 369.650   3
  -1   5  -8-3.42304 37.5819   2
  -1   5   8 43.7451 45.1715   2
   5   1  -8-2.06370 35.7857   3
  -1   5  -8 33.9208 23.6560   3
  -5  -1  -8-19.8725 40.3612   1
  -5  -1  -8 32.5006 41.8181   4
   1  -5  -8-2.21052 27.7015   4
  -5  -1 -10 21088.2 514.312   4
  -5  -1 -10 21566.2 526.922   1
  -1   5 -10 21465.0 506.584   2
   1  -5 -10 20731.4 489.807   4
  -1   5  10 21877.9 536.486   2
   5   1 -10 23348.7 567.331   3
  -1   5 -10 22731.6 453.400   3
  -5  -1 -12 2.65536 29.4892   1
  -1   5  12 12.3096 23.7114   2
   5   1 -12-26.3808 43.3703   3
  -5  -1 -12-2.44901 35.8462   4
   1  -5 -12 5.85907 31.0977   4
   5   1 -12-13.0658 36.1278   4
  -1   5 -12 20.4804 38.9469   2
  -5  -1 -14 11747.6 409.959   1
  -5  -1 -14 11685.0 444.731   4
   1  -5 -14 11642.2 421.460   4
   5   1 -14 12273.9 447.956   4
   5   1 -14 12741.5 487.468   3
   5   1 -16-5.25943 38.2700   3
  -5  -1 -16 38.8099 39.5913   4
   1  -5 -16-22.7947 39.0320   4
   5   1 -16-0.27544 34.0367   4
   5   2  -1 5005.21 205.442   3
   5   2   1 5191.40 212.125   3
  -2   5  -1 5052.00 156.387   3
  -5  -2   1 5653.47 228.989   1
  -5  -2  -1 5341.68 237.513   1
   2  -5  -1 5295.39 162.251   4
  -2   5  -1 5090.84 239.240   2
  -2   5   1 5465.61 256.744   2
   5   2  -3 1492.56 117.612   3
   5   2   3 1468.73 117.994   3
  -5  -2   3 1424.75 108.310   1
  -5  -2  -3 1476.26 133.571   1
   2  -5  -3 1565.93 102.917   4
  -2   5  -3 1381.68 123.686   2
  -2   5   3 1612.59 147.829   2
   5   2  -5 1470.98 121.524   3
  -5  -2   5 1689.16 105.334   1
   2  -5  -5 1666.52 118.616   4
  -5  -2  -5 1619.42 144.584   1
  -2   5  -5 1502.54 131.025   2
  -2   5   5 1842.53 159.399   2
  -5  -2  -7 1292.94 130.613   1
  -2   5  -7 1481.51 130.291   2
   2  -5  -7 1518.95 126.690   4
  -5  -2  -7 1337.64 124.497   4
  -2   5   7 1536.40 150.812   2
   5   2  -7 1352.45 127.186   3
  -2   5   9 971.692 122.382   2
  -5  -2  -9 1070.67 121.090   4
  -2   5  -9 1067.79 114.896   2
   2  -5  -9 1043.78 117.511   4
  -5  -2  -9 870.328 113.724   1
   5   2  -9 947.681 113.677   3
  -5  -2 -11 2313.00 182.160   1
  -5  -2 -11 2409.82 189.208   4
  -2   5 -11 2232.63 161.073   2
   2  -5 -11 2476.32 184.065   4
   5   2 -11 2435.78 176.262   4
  -2   5  11 2482.34 196.158   2
   5   2 -11 2406.23 191.777   3
  -5  -2 -13 1755.22 162.186   1
  -5  -2 -13 1590.68 167.855   4
   2  -5 -13 1607.51 157.600   4
   5   2 -13 1876.73 164.477   4
  -2   5  13 1597.12 157.254   2
   5   2 -13 1717.42 175.779   3
  -5  -2 -15 390.202 79.8259   1
   5   2 -15 280.633 83.9381   3
  -5  -2 -15 539.495 103.463   4
   2  -5 -15 265.858 66.2668   4
   2  -5 -17 291.028 72.2707   4
  -3   5   0 39.7927 38.7516   2
  -5  -3   0-10.4272 34.1376   1
   5   3   0 65.2536 40.4638   3
   5   3  -2 20592.9 465.687   3
   5   3   2 21075.7 479.129   3
  -5  -3  -2 20300.8 500.586   1
  -5  -3   2 21370.2 454.079   1
   3  -5  -2 20678.1 380.772   4
  -3   5  -2 20752.4 499.006   2
  -3   5   2 21412.9 538.983   2
  -3   5  -2 20552.5 479.136   1
  -3   5  -4 343.098 65.6601   2
  -3   5   4 486.514 94.8667   2
   5   3  -4 445.737 75.1872   3
   5   3   4 373.597 76.8677   3
  -5  -3   4 374.922 57.5119   1
  -5  -3  -4 444.425 82.9427   1
  -3   5  -4 490.145 83.6910   1
   3  -5  -4 463.532 66.8884   4
   5   3  -6 23786.0 535.674   3
  -5  -3   6 22105.4 383.332   1
  -5  -3  -6 23529.8 498.017   4
  -5  -3  -6 24060.5 581.462   1
  -3   5  -6 23723.7 524.606   2
   3  -5  -6 24725.8 503.174   4
  -3   5   6 23890.6 619.758   2
  -3   5  -6 23713.0 532.365   1
  -3   5  -8 316.631 61.1538   2
  -3   5   8 270.445 80.4776   2
  -5  -3  -8 296.018 73.1329   1
   5   3  -8 280.895 66.2101   3
  -5  -3  -8 280.997 63.4002   4
  -3   5  -8 256.483 61.6870   1
   3  -5  -8 179.480 53.4759   4
  -3   5 -10 12210.7 383.567   1
  -5  -3 -10 12215.4 430.832   1
  -5  -3 -10 11693.2 399.754   4
  -3   5 -10 11837.1 369.631   2
   3  -5 -10 11622.0 406.098   4
   5   3 -10 12933.0 375.652   4
  -3   5  10 11555.8 453.254   2
   5   3 -10 12053.8 424.500   3
   5   3 -12-29.4745 48.8345   3
  -3   5  12-40.5444 36.5470   2
  -5  -3 -12-46.6054 33.7280   4
  -5  -3 -12 64.6085 49.8922   1
   3  -5 -12-13.5848 39.9141   4
  -5  -3 -14 7302.70 346.422   1
  -3   5  14 7431.46 366.118   2
  -5  -3 -14 7801.79 383.916   4
   3  -5 -14 7735.62 363.988   4
   5   3 -14 8364.69 410.830   3
   5   3 -16 52.5801 35.6003   3
  -5  -3 -16 102.901 54.4216   4
   3  -5 -16 52.1019 38.9443   4
  -5  -4  -1 868.369 112.433   1
  -4   5  -1 890.963 115.606   2
  -4   5   1 966.291 123.908   2
   5   4  -1 952.162 114.606   3
   5   4   1 903.031 116.566   3
  -4   5   1 1087.31 124.073   1
  -4   5  -1 1012.85 122.562   1
  -5  -4   1 905.280 106.750   1
   5   4  -3 2368.84 178.616   3
   5   4   3 2309.23 179.042   3
  -5  -4   3 2453.49 160.823   1
  -4   5  -3 2461.35 182.640   1
  -5  -4  -3 2290.94 184.351   1
  -4   5  -3 2400.49 181.362   2
  -4   5   3 2538.66 206.143   2
   5   4  -5 2567.57 189.549   3
  -5  -4   5 2162.32 137.594   1
  -4   5  -5 2291.25 181.756   1
  -5  -4  -5 2486.63 201.277   1
  -4   5  -5 2224.86 171.114   2
  -4   5   5 2576.96 217.021   2
   4  -5  -5 2255.56 157.499   4
   5   4  -7 1910.55 169.476   3
   4  -5  -7 1778.95 151.634   4
  -5  -4  -7 1763.99 146.194   4
  -5  -4  -7 1999.86 182.056   1
  -4   5  -7 1895.28 167.500   1
  -4   5  -7 1817.09 151.808   2
  -4   5   7 1960.78 194.199   2
  -5  -4  -9 1395.68 141.971   4
  -5  -4  -9 1579.59 166.872   1
  -4   5  -9 1414.68 145.511   1
   4  -5  -9 1617.05 154.996   4
  -4   5   9 1343.40 171.885   2
   5   4  -9 1309.23 146.429   3
  -5  -4 -11 316.916 74.9485   1
   5   4 -11 467.110 95.9464   3
  -4   5  11 423.477 91.9172   2
  -5  -4 -11 536.443 96.4716   4
   4  -5 -11 460.607 90.9997   4
  -4   5 -11 641.038 96.5178   1
   5   4 -13 469.564 107.176   3
  -4   5  13 213.409 70.5237   2
   4  -5 -13 308.703 82.3098   4
  -5  -4 -13 393.952 90.4609   4
  -5  -4 -13 272.155 71.2956   1
   5   4 -15 803.539 130.723   3
  -5  -4 -15 643.063 110.188   1
  -5  -4 -15 769.281 124.146   4
   4  -5 -15 779.863 122.700   4
  -5   5   0-52.5821 49.9104   2
   5   5   0 22.6066 51.7301   3
  -5  -5   0-11.0963 43.0089   1
  -5   5   0 19.7913 44.9370   1
   5   5  -2 16141.7 493.539   3
   5   5   2 16389.0 505.515   3
  -5  -5  -2 16411.7 514.936   1
  -5   5   2 16512.9 491.623   1
  -5   5  -2 15964.7 486.763   1
  -5  -5   2 16555.9 468.162   1
  -5   5  -2 15617.2 491.162   2
  -5   5   2 16020.8 530.079   2
  -5   5  -4 705.880 104.586   2
  -5   5   4 749.668 127.891   2
   5   5  -4 738.785 112.804   3
   5   5   4 770.472 117.733   3
  -5  -5   4 794.191 97.1012   1
  -5  -5  -4 602.360 107.430   1
  -5   5  -4 724.344 109.632   1
   5   5  -6 13684.8 472.223   3
  -5   5  -6 13069.7 460.925   1
  -5  -5  -6 13867.2 500.261   1
   5  -5  -6 13129.7 413.575   4
  -5   5  -6 13006.7 423.826   2
  -5   5   6 13556.0 536.954   2
  -5  -5  -8 453.651 95.5457   1
   5   5  -8 594.751 106.589   3
  -5   5   8 540.857 119.599   2
  -5  -5  -8 519.524 86.1917   4
   5  -5  -8 354.792 77.2397   4
  -5   5  -8 566.711 103.148   1
   5  -5 -10 9823.17 407.754   4
  -5  -5 -10 9152.71 375.218   4
  -5  -5 -10 10081.8 443.915   1
  -5   5 -10 10372.9 418.198   1
  -5   5  10 10104.5 481.877   2
   5   5 -10 10599.4 455.743   3
   5   5 -12-20.0265 47.9137   3
  -5   5  12-125.167 60.0662   2
  -5  -5 -12 3.53103 36.0273   1
  -5  -5 -12-63.0187 50.9449   4
   5  -5 -12-35.8356 40.3323   4
  -5  -5 -14 5646.63 332.288   1
  -5  -6  -1 795.431 122.683   1
  -6   5  -1 884.779 125.848   2
  -6   5   1 960.780 138.348   2
   5   6  -1 727.384 111.607   3
   5   6   1 1025.51 141.835   3
  -6   5   1 1082.57 140.702   1
  -5  -6   1 939.611 126.392   1
  -6   5  -1 1116.94 141.032   1
   5   6  -3 1564.97 170.036   3
   5   6   3 1692.11 177.179   3
  -5  -6  -3 1758.66 186.261   1
  -6   5   3 1491.73 162.761   1
  -6   5  -3 1781.29 181.349   1
  -5  -6   3 1500.27 149.654   1
  -6   5  -3 1716.06 174.380   2
  -6   5   3 1761.65 194.025   2
  -6   5  -5 811.630 114.079   2
  -6   5   5 955.566 151.819   2
   5   6  -5 774.324 125.530   3
   5   6   5 886.129 135.244   3
  -5  -6  -5 869.175 140.364   1
  -6   5  -5 860.232 131.293   1
  -6   5   7 615.323 127.521   2
   5   6  -7 866.443 130.518   3
  -5  -6  -7 803.035 131.608   1
   6  -5  -7 775.396 111.916   4
  -6   5  -7 1089.86 148.403   1
   5   6  -9 1371.46 168.583   3
  -5  -6  -9 1203.77 161.512   1
  -6   5  -9 1310.59 163.957   1
   6  -5  -9 1215.50 145.769   4
  -6   5   9 1457.36 196.967   2
   5   6 -11 514.980 106.211   3
  -6   5  11 698.875 135.958   2
  -5  -6 -11 476.498 90.4645   4
   6  -5 -11 413.660 89.1243   4
  -5  -6 -11 460.125 102.334   1
  -6   5 -11 461.906 96.8364   1
   4   6   0 23440.3 609.882   3
   4   6   0 23481.1 633.397   2
  -6   4   0 23494.2 596.041   1
  -6   4   0 22103.1 593.779   2
  -6   4  -2-22.0378 42.1727   1
  -6   4  -2-12.9529 41.3818   2
  -6   4   2-10.3841 46.1389   2
   4   6  -2-39.4685 48.3121   3
   4   6   2-7.32596 44.2543   3
   4   6   2-5.48495 38.1664   2
  -6   4   2 67.5373 49.7520   1
   4   6  -4 11010.9 417.230   3
   4   6   4 10841.9 421.339   3
   4   6   4 12250.7 410.436   2
  -6   4   4 11337.5 407.574   1
  -6   4  -4 11374.6 432.493   1
  -6   4  -4 11622.1 408.393   2
  -4  -6   4 10470.9 365.584   1
  -6   4   4 11365.3 474.003   2
  -6   4  -6 109.629 63.3659   1
   4   6  -6-32.6683 35.3730   3
  -6   4   6 92.3590 60.0087   2
  -6   4   6-19.4260 32.6699   1
   4   6  -8 9365.31 404.580   3
  -4  -6  -8 8910.30 324.926   4
  -6   4  -8 9146.30 411.543   1
   6  -4  -8 9173.55 384.582   4
  -4  -6  -8 9506.87 424.768   1
  -6   4   8 8697.42 454.473   2
  -6   4 -10-18.1467 37.9401   1
   4   6 -10 120.733 61.4926   3
  -6   4  10-13.7422 43.7772   2
  -4  -6 -10 26.9600 47.4374   1
  -4  -6 -10-45.4272 39.1562   4
   6  -4 -10 58.9473 48.8005   4
  -4  -6 -12 10533.8 417.080   4
  -6   4 -12 11367.3 446.789   1
  -4  -6 -12 11709.4 483.246   1
   6  -4 -12 11256.9 465.693   4
  -6   4  12 11355.6 527.743   2
   4   6 -12 11314.7 473.296   3
   3   6  -1 3024.21 209.385   3
   3   6   1 3149.48 213.559   3
   3   6  -1 3213.82 226.365   2
   3   6   1 3081.95 217.234   2
  -6   3   1 2917.92 199.570   1
  -6   3  -1 2974.58 202.888   1
  -6   3  -1 2907.79 200.256   2
  -6   3   1 3002.83 212.534   2
   3   6  -3 2335.11 183.831   3
   3   6   3 2091.20 173.513   2
   3   6  -3 2168.01 194.390   2
  -6   3   3 2218.45 173.134   1
  -6   3  -3 2106.66 177.832   1
  -6   3  -3 2074.18 166.384   2
  -6   3   3 2489.40 209.202   2
  -6   3  -5 559.827 80.2921   2
  -6   3  -5 582.975 99.7165   1
   3   6  -5 428.763 85.9646   3
  -6   3   5 628.441 128.805   2
   3   6  -5 571.830 112.612   2
  -6   3   5 585.437 91.3831   1
   3   6   5 476.635 82.9025   2
  -6   3  -7 489.558 94.2857   1
   3   6  -7 507.919 93.7684   3
  -6   3   7 636.377 126.596   2
  -3  -6  -7 500.486 72.3683   4
  -6   3   7 486.329 80.7610   1
   3   6  -9 1393.84 152.870   3
  -3  -6  -9 1437.96 135.420   4
   6  -3  -9 1257.74 145.379   4
  -6   3  -9 1260.18 152.314   1
  -6   3   9 1499.87 191.461   2
  -3  -6 -11 1564.98 151.129   4
   6  -3 -11 1384.28 161.079   4
  -6   3 -11 1312.82 151.156   1
  -6   3  11 1826.84 213.026   2
   3   6 -11 1471.72 166.326   3
   3   6 -13 962.194 140.499   3
  -6   3  13 1134.16 169.817   2
  -6   3 -13 1032.54 131.619   1
  -3  -6 -13 856.136 118.402   4
  -3  -6 -13 932.981 134.774   1
   6  -3 -13 1142.93 154.563   4
   2   6   0 17234.3 466.412   3
   2   6   0 18161.7 514.206   2
  -6   2   0 16707.8 452.173   1
  -6   2   0 16156.9 458.251   2
   2   6   2 212.668 63.5520   2
  -6   2   2 139.340 45.4502   1
  -6   2  -2 224.044 58.0630   2
   2   6  -2 210.605 62.4358   3
  -6   2  -2 109.989 50.1858   1
   2   6  -2 296.090 77.8980   2
   2   6  -4 19479.8 486.751   3
   2   6  -4 21027.3 558.818   2
   2   6   4 21141.3 546.447   2
  -6   2   4 20198.8 482.778   1
  -6   2  -4 20586.7 534.930   1
  -6   2  -4 22677.8 488.887   2
  -6   2   6-28.5409 36.1729   1
   2   6   6-18.3074 30.0965   2
   2   6  -6-75.8868 51.0497   3
  -6   2  -6-59.2904 50.8821   1
  -2  -6  -6-42.6859 23.6036   4
   2   6  -6 91.2211 70.8191   2
   2   6  -8 15184.3 461.030   3
   2   6  -8 15584.6 523.294   2
  -6   2   8 15309.1 394.404   1
  -2  -6  -8 16008.8 405.348   4
  -6   2  -8 15025.6 487.630   1
   6  -2 -10 114.809 43.8950   3
   2   6 -10 85.8721 44.4835   3
  -6   2 -10 103.175 51.6577   1
  -2  -6 -10 113.048 45.2261   4
   6  -2 -10 158.222 65.4099   4
  -2  -6 -12 7711.91 337.747   4
   6  -2 -12 7974.67 385.734   4
  -6   2 -12 7941.44 359.319   1
   2   6 -12 8039.60 368.227   3
   2   6 -14-15.8184 49.3447   3
  -2  -6 -14 120.710 58.9828   1
   6  -2 -14 75.3228 48.1235   4
   1   6   1 904.664 114.132   2
   1   6  -1 894.778 103.284   3
   1   6   1 1004.66 111.330   3
   1   6  -1 1183.14 134.538   2
  -6   1   1 995.696 110.714   1
  -6   1  -1 1149.40 121.396   1
   1   6  -3 1771.32 142.163   3
   1   6  -3 1860.14 164.339   2
   1   6   3 1898.39 164.420   2
  -6   1   3 1826.54 141.674   1
  -6   1  -3 2112.85 147.407   2
  -6   1  -3 1967.71 162.709   1
   1   6  -5 3533.78 201.085   3
   1   6  -5 3858.42 237.265   2
   1   6   5 3634.98 225.013   2
  -6   1   5 3459.78 186.083   1
   6  -1  -5 3926.55 182.134   3
  -6   1  -5 3293.80 216.551   1
   1   6  -7 3170.07 195.442   3
   1   6  -7 2875.93 211.805   2
  -1  -6  -7 3003.17 162.927   4
   1   6   7 3180.29 204.350   2
  -6   1   7 3055.30 168.070   1
   6  -1  -7 3337.46 189.060   3
  -6   1  -7 3037.81 214.977   1
  -1  -6  -9 1108.59 112.223   4
   1   6   9 1057.59 111.530   2
   6  -1  -9 1274.39 129.309   3
  -6   1  -9 1227.01 143.099   1
   1   6  -9 992.985 133.153   2
   1   6  -9 1268.44 127.793   3
   6  -1 -11 545.690 96.1494   3
   1   6 -11 477.306 83.1820   3
  -6   1 -11 384.216 85.9308   1
  -1  -6 -11 383.384 73.0453   4
   6  -1 -11 460.462 101.944   4
   6  -1 -13 517.103 97.2488   3
   1   6 -13 428.395 86.2564   3
  -6   1 -13 336.136 74.0983   1
  -1  -6 -13 356.860 76.2221   4
   6  -1 -13 403.321 93.8724   4
   6  -1 -15 466.855 95.7874   3
   1   6 -15 429.660 89.9125   3
  -1  -6 -15 500.119 94.0085   4
   6  -1 -15 704.717 124.655   4
   6   0   0 22811.8 376.716   3
   0   6   0 21692.5 469.923   3
   0   6   0 22216.5 538.961   2
  -6   0   0 21744.9 492.402   1
   0   6  -2 868.421 94.0810   3
   0   6  -2 1136.52 129.247   2
   0   6   2 1112.70 125.698   2
  -6   0   2 995.149 103.948   1
  -6   0  -2 849.683 105.268   1
   6   0  -2 1118.32 89.0760   3
  -6   0  -4 21304.4 524.670   1
   0   6  -4 21367.8 448.580   3
   0   6  -4 21270.3 531.579   2
   0   6   4 22247.3 552.345   2
  -6   0   4 21333.6 461.566   1
   6   0  -4 22988.9 441.864   3
   0   6  -6-16.0085 49.5566   2
   0   6   6 9.17653 34.1655   2
   6   0  -6 46.6071 33.3960   3
   0   6  -6-20.8860 20.7669   3
  -6   0   6 53.3158 28.5840   1
   0  -6  -6-6.50815 19.9232   4
  -6   0  -6 10.4718 41.8859   1
   0   6  -8 17083.8 424.770   3
  -6   0  -8 16661.4 492.851   1
   0   6  -8 16132.8 494.473   2
   0  -6  -8 17085.3 414.789   4
   0   6   8 17117.2 484.971   2
   6   0  -8 18202.2 478.392   3
   0   6  10 389.175 73.2592   2
   6   0 -10 387.526 81.0370   3
   0   6 -10 367.552 65.9048   3
   0  -6 -10 403.670 73.4776   4
  -6   0 -10 294.659 71.0859   1
   0   6 -10 498.330 96.7603   2
   0   6 -12 9898.24 410.331   2
   0  -6 -12 9696.85 362.999   4
   6   0 -12 9706.41 409.838   4
   6   0 -12 10702.4 429.731   3
  -6   0 -12 10283.1 406.683   1
   6   0 -14 345.304 83.8887   3
  -6   0 -14 314.799 82.6041   4
  -6   0 -14 386.815 80.4588   1
   0  -6 -14 396.402 79.7173   4
   6   0 -14 396.144 91.0947   4
  -6   0 -16 5857.53 340.668   4
   0  -6 -16 6172.88 326.225   4
   6   0 -16 6433.00 366.317   4
   6   0 -16 6853.93 372.142   3
   6   1  -1 3411.76 168.730   3
  -6  -1   1 3414.12 190.282   1
   6   1   1 3350.60 160.952   3
  -6  -1  -1 3344.20 197.485   1
  -1   6  -1 3470.11 170.206   3
  -1   6  -1 3056.39 200.764   2
  -1   6   1 3196.53 208.798   2
   6   1  -3 944.863 96.5808   3
  -1   6  -3 958.759 85.5286   3
   6   1   3 841.021 80.5386   3
  -1   6  -3 886.559 111.611   2
  -1   6   3 677.906 99.6446   2
  -6  -1  -3 868.353 108.014   1
  -6  -1   3 878.165 95.2955   1
  -1   6  -5 1994.67 122.189   3
   6   1   5 2156.99 131.902   3
  -6  -1  -5 1891.36 162.891   1
   1  -6  -5 2220.70 129.204   4
  -1   6  -5 2269.10 173.867   2
  -1   6   5 2284.48 186.164   2
  -6  -1   5 2144.75 138.366   1
   6   1  -5 2021.57 147.672   3
  -6  -1  -7 1731.86 160.507   1
  -1   6  -7 1920.01 168.359   2
   1  -6  -7 1952.71 135.727   4
  -1   6   7 1845.74 169.928   2
   6   1  -7 2051.29 158.733   3
  -1   6  -9 533.646 94.7325   2
  -6  -1  -9 680.127 106.889   1
  -1   6   9 768.356 111.004   2
   6   1  -9 625.725 101.819   3
   1  -6  -9 683.482 91.0777   4
  -6  -1 -11 1593.55 158.077   1
  -6  -1 -11 1733.04 170.894   4
  -1   6 -11 1503.27 155.331   2
   1  -6 -11 1648.07 148.371   4
   6   1 -11 1622.40 160.125   4
  -1   6  11 1415.28 145.164   2
   6   1 -11 1639.24 165.274   3
  -6  -1 -13 1091.79 134.766   1
  -6  -1 -13 1404.15 164.056   4
   1  -6 -13 1007.51 125.620   4
   6   1 -13 1007.42 129.673   4
   6   1 -13 1235.05 154.198   3
   6   1 -15 296.908 82.8928   3
  -6  -1 -15 69.5074 36.4110   4
   1  -6 -15 163.077 50.8870   4
   6   1 -15 101.934 47.7629   4
  -6  -1 -15 234.305 65.6740   1
   6   2   0 18932.4 430.641   3
  -6  -2   0 19701.6 481.322   1
  -2   6   0 18459.3 505.352   2
  -2   6  -2 343.300 77.2080   2
  -2   6   2 339.000 80.0546   2
  -6  -2   2 442.754 70.5275   1
   6   2  -2 345.865 64.0911   3
   6   2   2 382.004 62.5504   3
  -6  -2  -2 493.527 86.7289   1
   6   2  -4 19133.2 462.273   3
  -6  -2   4 18898.6 415.589   1
   6   2   4 19296.1 441.948   3
  -6  -2  -4 18283.8 510.511   1
  -2   6  -4 17874.4 488.634   2
  -2   6   4 19442.3 551.251   2
  -2   6  -6-26.0055 42.2686   2
  -2   6   6-52.2731 48.5456   2
   6   2  -6 15.7377 32.1006   3
   6   2   6 58.1923 33.5917   3
  -6  -2  -6 23.6520 44.4113   1
   2  -6  -6 10.2447 20.9324   4
  -6  -2  -8 15315.3 487.797   1
  -2   6  -8 15361.2 467.673   2
   2  -6  -8 15659.0 419.021   4
  -2   6   8 14752.6 507.579   2
   6   2  -8 15054.6 456.107   3
  -2   6 -10 193.430 57.8174   2
  -2   6  10 197.207 61.2922   2
   6   2 -10 294.161 73.1832   3
  -6  -2 -10 187.397 62.3043   1
  -6  -2 -10 279.915 72.9674   4
   2  -6 -10 150.459 49.9817   4
  -6  -2 -12 8655.46 379.293   1
  -6  -2 -12 8492.80 390.183   4
   2  -6 -12 9411.89 374.641   4
   6   2 -12 9516.88 381.774   4
  -2   6  12 9195.88 399.618   2
   6   2 -12 9454.76 417.660   3
  -6  -2 -14 38.5758 27.9329   1
   6   2 -14 275.205 80.4764   3
  -6  -2 -14 149.443 64.4954   4
   2  -6 -14 102.735 42.0210   4
   6   3  -1 1223.87 124.955   3
   6   3   1 1094.93 118.367   3
  -3   6  -1 1041.38 127.972   2
  -3   6   1 898.903 129.700   2
  -6  -3   1 1044.14 114.375   1
  -6  -3  -1 1326.94 139.207   1
   6   3  -3 3709.15 219.797   3
   6   3   3 3615.72 217.340   3
  -6  -3   3 3649.61 197.055   1
  -6  -3  -3 3725.64 240.584   1
  -3   6  -3 3687.82 234.356   2
  -3   6   3 3591.69 247.076   2
  -6  -3   5 759.965 82.6210   1
  -3   6  -5 688.539 105.894   2
   6   3   5 943.692 114.853   3
  -3   6   5 860.419 133.722   2
   6   3  -5 857.719 108.951   3
   3  -6  -5 729.518 87.4340   4
  -6  -3  -5 848.422 123.208   1
  -3   6  -7 592.171 93.4373   2
  -3   6   7 569.372 113.645   2
   6   3  -7 668.880 100.917   3
   6   3   7 664.125 105.756   3
  -6  -3  -7 723.516 119.076   1
   3  -6  -7 712.304 98.6476   4
  -6  -3  -9 2324.38 204.401   1
  -3   6  -9 2394.32 187.049   2
   3  -6  -9 2472.77 189.182   4
  -3   6   9 2340.15 216.457   2
   6   3  -9 2208.51 189.595   3
  -3   6  11 611.361 111.275   2
   6   3 -11 677.185 115.055   3
  -6  -3 -11 743.305 118.827   1
  -6  -3 -11 588.103 107.921   4
   3  -6 -11 623.901 98.5771   4
  -3   6  13 286.405 76.1879   2
   6   3 -13 483.236 101.835   3
  -6  -3 -13 257.522 77.8026   1
  -6  -3 -13 414.213 97.7327   4
   3  -6 -13 335.491 78.3339   4
  -6  -3 -15 802.668 119.073   1
   6   4   0 19926.6 540.737   3
  -6  -4   0 20577.9 549.300   1
  -4   6   0 20107.2 579.707   2
  -6  -4  -2-4.44160 43.7212   1
  -4   6  -2-92.3887 54.0830   2
  -4   6   2-3.56392 44.9100   2
   6   4  -2-10.8823 33.2045   3
   6   4   2-14.4124 39.3819   3
  -6  -4   2-27.9043 37.4232   1
   6   4  -4 12191.0 433.083   3
   6   4   4 11272.9 419.051   3
  -6  -4   4 11718.3 356.150   1
  -6  -4  -4 11794.8 453.497   1
   4  -6  -4 12142.9 359.336   4
  -4   6  -4 11932.4 433.826   2
  -4   6   4 11814.6 480.702   2
  -6  -4  -6 63.1927 47.4901   1
  -4   6  -6-54.5857 55.9406   2
   6   4  -6 12.0303 34.8732   3
   6   4   6 41.4716 40.5218   3
   4  -6  -6 34.3047 29.6733   4
  -6  -4  -8 9812.16 434.308   1
  -4   6  -8 8941.12 362.473   2
   4  -6  -8 9456.05 372.132   4
  -4   6   8 8581.79 437.035   2
   6   4  -8 9505.35 412.773   3
  -4   6  10 20.2956 46.4727   2
   6   4 -10 0.56865 39.3108   3
   4  -6 -10 66.3947 40.2334   4
  -6  -4 -10-11.5061 52.5106   1
  -6  -4 -12 10235.1 445.498   1
  -6  -4 -12 10515.1 445.039   4
   4  -6 -12 9812.78 421.174   4
  -4   6  12 9741.23 465.536   2
   6   4 -12 10725.4 468.627   3
   6   5  -1 2064.72 190.105   3
   6   5   1 1915.16 184.057   3
  -6  -5   1 2154.21 185.902   1
  -6  -5  -1 2247.55 199.255   1
  -5   6  -1 2024.56 195.392   2
  -5   6   1 2016.63 198.112   2
  -5   6  -3 656.946 113.758   2
  -5   6   3 477.540 102.680   2
   6   5  -3 687.443 118.272   3
   6   5   3 594.374 101.818   3
  -6  -5  -3 616.516 116.245   1
  -5   6  -3 750.496 123.299   1
  -6  -5   3 666.806 97.3179   1
   6   5  -5 1013.66 143.508   3
  -5   6  -5 838.710 121.492   2
  -5   6   5 1010.77 154.221   2
   6   5   5 1018.12 141.747   3
  -5   6  -5 1150.06 149.761   1
  -6  -5  -5 1012.95 149.214   1
   5  -6  -5 1039.35 119.795   4
  -5   6  -7 871.301 119.274   2
  -5   6   7 931.089 148.970   2
   6   5  -7 1044.66 142.703   3
  -6  -5  -7 912.018 138.280   1
   6   5   7 995.938 147.768   3
   5  -6  -7 1032.61 126.700   4
  -5   6  -7 796.514 127.621   1
  -6  -5  -9 503.322 109.823   1
  -5   6   9 352.997 93.9354   2
   6   5  -9 437.630 99.5235   3
   6   5   9 326.060 95.9201   3
  -5   6  -9 336.430 81.7412   1
   5  -6  -9 403.850 87.9423   4
  -5   6  11 1007.93 156.950   2
   6   5 -11 1005.12 147.826   3
   5  -6 -11 1028.37 138.748   4
  -6  -5 -11 888.795 137.669   1
   6   6   0 6452.79 356.429   3
  -6  -6   0 6725.98 355.281   1
  -6   6   0 6867.80 375.448   2
  -6   6  -2-1.47549 32.3005   2
  -6   6   2 9.65273 40.8794   2
  -6  -6   2-64.0408 37.8483   1
   6   6  -2-23.7412 49.0197   3
   6   6   2 5.12593 42.1674   3
  -6  -6  -2-30.1711 38.9084   1
   6   6  -4 12395.4 502.409   3
   6   6   4 11403.9 484.781   3
  -6   6  -4 11331.9 478.401   1
  -6  -6  -4 11631.0 502.141   1
  -6   6  -4 10756.6 449.805   2
  -6   6   4 11283.9 525.721   2
  -6   6   6 9.57977 39.5561   2
   6   6  -6 36.5189 39.9879   3
   6   6   6 8.70675 42.3015   3
  -6  -6  -6 40.8924 44.2272   1
  -6   6  -6 23.8010 50.6986   1
   6  -6  -6 76.0382 45.8046   4
   6   6  -8 9431.20 451.376   3
   6   6   8 9412.18 463.891   3
  -6  -6  -8 9155.04 452.323   1
  -6   6  -8 8429.08 419.750   1
   6  -6  -8 8166.76 377.286   4
  -6   6   8 8392.38 482.062   2
  -7   6  -1 306.825 88.7733   2
  -7   6   1 230.346 75.6270   2
   6   7  -1 337.126 89.0562   3
   6   7   1 398.944 98.6924   3
  -6  -7   1 93.0721 46.1226   1
  -7   6  -1 232.552 79.0698   1
  -6  -7  -1 357.952 90.9843   1
  -7   6  -3 616.133 111.344   2
  -7   6   3 702.489 135.893   2
   6   7  -3 870.260 140.291   3
   6   7   3 663.938 124.999   3
  -7   6  -3 886.732 146.350   1
  -6  -7  -3 631.227 124.007   1
  -7   5   0 7.36667 40.0730   2
  -5  -7   0-14.5688 32.5748   1
   5   7   0-43.7098 58.5486   3
  -7   5   0 110.828 64.3193   1
   5   7  -2 9017.02 427.636   3
   5   7   2 8450.64 416.647   3
  -7   5   2 9185.82 419.183   1
  -7   5  -2 9168.37 429.719   1
  -5  -7   2 8523.49 393.305   1
  -5  -7  -2 8830.53 433.955   1
  -7   5  -2 8316.00 401.732   2
  -7   5   2 8655.52 440.756   2
  -7   5   4 156.285 74.6179   2
  -5  -7  -4 168.406 74.3534   1
   5   7  -4 173.929 65.9206   3
   5   7   4 177.526 78.0310   3
  -7   5   4 164.071 63.0275   1
  -7   5  -4 271.920 84.1981   1
   5   7  -6 10046.8 454.285   3
   5   7   6 9766.42 461.428   3
  -7   5  -6 9440.13 454.949   1
  -5  -7  -6 9779.57 469.770   1
   7  -5  -6 9085.00 399.497   4
  -7   5   6 10133.8 520.047   2
  -7   5   8 194.427 82.8232   2
   5   7  -8 185.847 63.5456   3
  -5  -7  -8 231.939 79.3084   1
   5   7   8 111.659 49.8932   3
   7  -5  -8 144.620 56.1405   4
  -7   5  -8 173.050 66.6213   1
  -7   4  -1 1013.59 143.145   1
  -7   4   1 905.711 136.355   2
   4   7  -1 922.324 136.160   3
   4   7   1 875.413 132.833   3
  -7   4  -1 1074.35 142.581   2
   4   7   1 1112.24 150.302   2
  -7   4   1 1056.98 139.228   1
   4   7  -3 2185.27 200.548   3
   4   7   3 1775.45 186.370   3
   4   7   3 1770.99 179.709   2
  -7   4   3 1846.45 179.872   1
  -7   4  -3 2005.13 199.755   1
  -7   4  -3 1613.48 164.425   2
  -7   4   3 1741.08 195.962   2
  -7   4  -5 428.453 94.9899   1
   4   7  -5 544.373 103.302   3
  -7   4   5 418.836 111.149   2
   4   7   5 371.865 89.4629   3
  -7   4   5 567.987 102.352   1
  -7   4  -7 344.078 90.7878   1
   4   7  -7 420.354 98.6077   3
  -7   4   7 454.760 113.556   2
   4   7  -9 1316.94 164.337   3
  -7   4   9 1354.67 192.442   2
  -7   4  -9 1517.20 183.701   1
   7  -4  -9 1444.86 167.907   4
  -4  -7  -9 1393.50 175.591   1
  -7   4 -11 551.997 107.395   1
  -7   3   0-45.5614 54.3584   1
  -7   3   0 33.2265 36.4969   2
   3   7   0 91.4761 60.3205   3
   3   7   0 102.415 59.4708   2
   3   7  -2 13645.8 477.537   3
   3   7   2 13099.7 479.441   3
   3   7  -2 14511.7 538.948   2
   3   7   2 14313.1 507.098   2
  -7   3   2 13864.4 473.589   1
  -7   3  -2 13967.6 484.061   1
  -7   3  -2 13511.5 459.706   2
  -7   3   2 14238.6 510.455   2
  -7   3  -4 82.9646 53.9963   1
   3   7  -4 204.007 70.1502   3
  -7   3   4 90.4598 62.9403   2
   3   7   4 160.618 65.7319   3
   3   7  -4 114.228 70.4529   2
   3   7   4 147.566 63.8207   2
  -7   3   4 168.557 57.1465   1
   3   7  -6 9901.99 414.744   3
   3   7  -6 11167.2 485.679   2
  -7   3   6 10069.2 378.379   1
  -7   3  -6 10121.7 441.130   1
  -7   3   6 10977.5 507.682   2
  -7   3  -8 135.417 55.5619   1
   3   7  -8 89.1830 49.9147   3
  -7   3   8 113.754 75.4232   2
   7  -3 -10 9238.67 420.566   4
  -7   3 -10 8565.13 412.371   1
  -7   3  10 9274.09 491.695   2
   3   7 -10 8399.83 401.989   3
  -3  -7 -12 89.3735 50.6140   1
  -7   3 -12 12.8751 40.6208   1
   3   7 -12 121.036 53.2436   3
  -7   3  12 20.6373 58.5334   2
   7  -3 -12-10.6708 35.3074   4
   2   7  -1 2352.28 192.003   3
   2   7   1 2682.64 208.629   3
   2   7  -1 2688.45 223.372   2
   2   7   1 2628.97 220.877   2
  -7   2   1 2270.31 187.078   1
  -7   2  -1 2313.53 190.489   1
  -7   2  -1 2365.85 188.837   2
  -7   2   1 2750.23 213.254   2
   2   7   3 203.440 60.2939   2
  -7   2   3 218.783 57.6220   1
  -7   2  -3 228.404 57.9920   2
   2   7  -3 237.862 65.5184   3
  -7   2  -3 159.334 58.4720   1
  -7   2   3 400.723 98.3587   2
   2   7   3 322.106 79.9805   3
   2   7  -3 388.179 94.7406   2
   2   7  -5 1947.59 171.575   3
   2   7  -5 2027.35 200.218   2
   2   7   5 1808.60 174.365   2
  -7   2   5 1932.94 163.406   1
  -7   2  -5 2043.03 191.389   1
   2   7  -7 1715.89 165.007   3
   2   7  -7 1971.17 201.292   2
   2   7   7 1795.76 161.283   2
  -7   2   7 1784.48 145.526   1
  -7   2  -7 1692.85 177.086   1
   2   7  -9 220.670 69.0478   3
  -7   2  -9 249.722 70.1734   1
   2   7  -9 138.489 73.1965   2
   2   7 -11 1068.37 135.470   3
  -7   2 -11 1059.61 144.805   1
   7  -2 -11 1210.07 156.682   4
  -7   2 -13 972.009 134.682   1
  -7   2  13 1352.26 196.243   2
   7  -2 -13 1180.53 158.745   4
   2   7 -13 1029.29 142.038   3
   1   7   0-62.4862 61.6571   2
   1   7   0 69.6349 49.3440   3
  -7   1   0-90.0199 54.2231   1
   1   7  -2 17565.5 489.107   3
   1   7   2 17383.5 504.795   3
   1   7  -2 17818.5 551.270   2
   1   7   2 18814.8 568.384   2
  -7   1   2 17558.5 483.029   1
  -7   1  -2 18052.6 529.039   1
  -7   1  -2 17492.4 479.874   2
   1   7  -4 27.8147 44.5145   2
   1   7   4 32.4700 42.1057   2
  -7   1   4 117.604 52.8192   1
   1   7  -4-15.5850 28.7249   3
  -7   1  -4-63.4411 56.2015   1
   1   7  -6 10439.5 374.941   3
   1   7  -6 10871.3 438.394   2
   1   7   6 10819.4 417.683   2
  -7   1   6 10237.6 340.422   1
  -7   1  -6 10513.9 431.259   1
   1   7   8 33.2168 32.2226   2
   1   7  -8 5.60629 25.3095   3
  -7   1  -8-14.5457 38.6374   1
   1   7  -8 61.3705 57.4099   2
   1   7 -10 11269.7 479.746   2
  -7   1 -10 11762.3 474.899   1
   1   7 -10 11208.3 409.029   3
  -7   1 -12-30.4344 44.0252   1
   7  -1 -12 92.1301 55.2380   4
  -7   1 -14 6166.23 331.991   1
   0   7  -1 1600.03 141.258   3
   0   7   1 1719.09 152.061   3
   0   7  -1 1534.67 160.185   2
   0   7   1 1656.78 170.397   2
  -7   0   1 1455.49 143.745   1
  -7   0  -1 1646.53 157.639   1
   0   7  -3 2858.20 181.146   3
   0   7  -3 2695.42 210.769   2
   0   7   3 3055.76 228.316   2
  -7   0   3 2951.04 194.238   1
  -7   0  -3 2740.08 205.793   1
   0   7  -5 479.830 97.1399   2
   0   7   5 818.350 126.016   2
   0   7  -5 599.783 84.2726   3
  -7   0   5 634.877 85.6964   1
  -7   0  -5 776.015 124.247   1
   0   7  -7 496.529 99.9780   2
   0   7   7 450.275 93.6556   2
   7   0  -7 481.315 83.6285   3
   0   7  -7 452.864 73.2373   3
  -7   0  -7 425.759 95.2795   1
   0   7  -9 1840.52 186.783   2
   0   7   9 1789.41 168.436   2
   7   0  -9 1825.20 167.627   3
  -7   0  -9 1975.16 193.135   1
   7   0 -11 914.139 129.898   3
  -7   0 -11 779.695 123.444   1
   7   0 -11 963.918 134.587   4
   0   7 -11 846.600 136.496   2
   7   0 -13 450.097 90.0676   3
  -7   0 -13 498.879 96.0256   1
   7   0 -13 530.217 108.791   4
  -1   7   0 12.1016 46.1682   2
  -1   7   0 32.0007 31.1782   3
  -7  -1   0-65.3930 42.5561   1
   7   1  -2 14282.0 384.478   3
  -7  -1  -2 14714.1 466.896   1
  -1   7   2 13875.0 401.691   3
  -1   7  -2 13605.4 463.733   2
  -1   7   2 13576.5 475.381   2
  -7  -1   2 13994.4 423.128   1
  -7  -1  -4 97.9958 46.0171   1
  -1   7  -4 177.606 65.8100   2
  -1   7   4 50.3565 49.0474   2
   7   1  -4 66.0008 33.0923   3
  -7  -1   4 66.2716 37.6346   1
  -7  -1  -6 16430.8 526.541   1
  -1   7  -6 17072.7 532.936   2
  -1   7   6 17175.8 554.918   2
   7   1  -6 18432.4 490.304   3
  -1   7  -8 23.8674 42.6497   2
  -7  -1  -8 77.0924 51.2841   1
  -1   7   8 102.975 45.7241   2
   7   1  -8 158.196 56.2558   3
  -7  -1 -10 8278.18 388.909   1
  -1   7 -10 8013.29 376.668   2
  -1   7  10 7702.31 362.290   2
   7   1 -10 8811.88 387.769   3
   7   1 -12 116.471 55.1663   3
   7   1 -12 83.0637 44.8827   4
  -7  -1 -12-2.25339 35.5243   1
  -1   7 -12-16.0619 32.6895   2
   7   1 -14 5295.33 318.916   4
  -7  -1 -14 5325.93 317.598   1
  -7  -2   1 441.891 79.4629   1
  -2   7  -1 475.678 101.158   2
  -7  -2  -1 513.456 92.3414   1
  -2   7   1 564.366 99.9365   2
   7   2  -1 499.616 78.3895   3
   7   2   1 554.755 81.0323   3
  -7  -2   3 1049.87 113.646   1
   7   2  -3 1043.43 115.431   3
   7   2   3 1082.45 108.177   3
  -7  -2  -3 1158.00 139.159   1
  -2   7  -3 1137.22 141.842   2
  -2   7   3 1307.10 155.251   2
  -7  -2  -5 2612.48 215.540   1
  -2   7  -5 2643.50 210.693   2
  -2   7   5 2496.61 221.799   2
  -7  -2   5 2431.15 161.024   1
   7   2  -5 2969.73 202.955   3
  -7  -2  -7 2556.55 216.599   1
  -2   7  -7 2254.28 198.884   2
  -2   7   7 2469.59 222.514   2
   7   2  -7 2380.34 189.825   3
  -2   7  -9 660.882 108.066   2
  -7  -2  -9 640.463 112.458   1
  -2   7   9 748.111 125.022   2
   7   2  -9 606.245 105.338   3
  -7  -2 -11 223.570 72.6192   1
  -2   7  11 231.731 69.1811   2
   7   2 -11 246.131 72.9185   3
   7   2 -11 128.987 49.8442   4
  -2   7 -11 120.533 54.8670   2
  -7  -2 -13 231.866 71.5195   1
   7   2 -13 238.460 72.9696   3
  -3   7   0-47.3943 57.6971   2
  -7  -3   0-70.9457 50.5478   1
   7   3   0 29.5339 32.9013   3
   7   3  -2 13836.4 437.841   3
   7   3   2 13525.8 423.209   3
  -7  -3   2 12924.9 413.848   1
  -7  -3  -2 13991.9 482.999   1
  -3   7  -2 12924.2 477.417   2
  -3   7   2 13271.2 504.943   2
  -7  -3   4 33.7960 25.9633   1
  -3   7  -4-27.8234 39.5870   2
  -3   7   4 96.6660 58.8215   2
   7   3  -4-0.22384 34.2915   3
   7   3   4 39.1675 32.0782   3
  -7  -3  -4 11.5923 44.9191   1
   7   3   6 11097.2 405.392   3
  -7  -3  -6 11652.2 471.953   1
  -3   7  -6 10413.7 428.172   2
  -3   7   6 10900.4 482.863   2
   7   3  -6 10918.1 418.522   3
  -3   7  -8-50.7707 52.2450   2
  -3   7   8-68.8247 47.9558   2
   7   3  -8-193.000 62.9320   3
  -7  -3  -8-99.6926 53.7168   1
  -7  -3 -10 9009.78 423.035   1
  -3   7 -10 7691.92 361.719   2
  -3   7  10 8397.87 427.337   2
   7   3 -10 8600.91 401.745   3
  -3   7  12 22.3887 32.0982   2
   7   3 -12 61.9261 48.1864   3
   7   4  -1 2053.59 186.455   3
   7   4   1 1946.61 178.884   3
  -7  -4   1 1996.87 176.356   1
  -7  -4  -1 2168.63 194.661   1
  -4   7  -1 2064.79 200.685   2
  -4   7   1 1871.46 197.061   2
   7   4  -3 1256.43 148.296   3
   7   4   3 1101.18 137.962   3
  -7  -4   3 1097.48 120.816   1
  -4   7   3 1344.14 175.032   2
  -7  -4  -3 1314.25 164.986   1
  -4   7  -3 1325.98 161.475   2
  -4   7  -5 204.589 68.1855   2
  -4   7   5 119.167 65.8824   2
   7   4  -5 240.771 71.9603   3
   7   4   5 305.149 73.8830   3
  -7  -4  -5 321.066 88.2708   1
  -4   7  -7 175.020 64.5859   2
  -4   7   7 248.090 80.0837   2
   7   4  -7 206.337 67.3148   3
   7   4   7 213.554 63.8543   3
  -7  -4  -7 376.507 99.4091   1
  -4   7   9 872.210 151.481   2
   7   4  -9 964.574 137.555   3
   7   4   9 795.679 125.767   3
  -7  -4  -9 769.312 129.921   1
  -4   7  11 1080.11 162.281   2
  -5   7   0 47.5208 48.5553   2
   7   5   0-41.8578 34.2229   3
  -7  -5   0 9.64185 26.8640   1
   7   5  -2 10375.6 446.215   3
   7   5   2 10360.9 444.339   3
  -7  -5   2 10139.0 397.833   1
  -7  -5  -2 10187.8 454.356   1
  -5   7  -2 10219.4 457.888   2
  -5   7   2 10139.0 481.577   2
  -5   7  -4 113.402 49.3721   2
  -5   7   4 126.649 71.3766   2
   7   5  -4 5.98216 45.7328   3
   7   5   4-97.6725 47.7291   3
  -7  -5  -4 94.8288 64.2453   1
   7   5  -6 6924.64 376.501   3
   7   5   6 6563.82 365.750   3
  -7  -5  -6 6917.06 395.234   1
  -5   7  -6 5959.21 339.479   2
  -5   7   6 6567.28 414.969   2
  -5   7   8 12.5706 59.6172   2
   7   5  -8 26.5095 48.2589   3
   7   5   8 170.282 65.5330   3
  -7  -5  -8 29.8145 39.6464   1
  -6   7  -1 796.628 134.014   2
  -6   7   1 629.574 128.337   2
   7   6  -1 848.235 135.601   3
   7   6   1 551.078 110.771   3
  -7  -6   1 828.417 126.674   1
  -7  -6  -1 706.982 121.220   1
  -6   7  -3 100.011 54.3487   2
  -6   7   3 227.776 83.9933   2
   7   6  -3 239.809 72.5670   3
   7   6   3 307.035 82.3375   3
  -7  -6  -3 189.271 74.1201   1
   7   6   5 1229.07 167.947   3
  -5  -8  -1 1026.68 154.873   1
  -8   5  -1 929.966 142.087   2
  -8   5   1 1053.36 155.652   2
   5   8  -1 1154.90 160.864   3
   5   8   1 1157.95 162.060   3
  -8   5   1 1406.11 175.079   1
  -5  -8   1 1009.09 146.303   1
   4   8   0 7006.05 385.906   3
  -8   4   0 7113.39 378.925   1
  -8   4   0 6028.60 353.176   2
  -8   4  -2 207.994 70.0345   1
  -8   4   2 77.8986 64.4216   2
   4   8  -2 91.1403 49.1514   3
   4   8   2 133.839 66.3036   3
  -8   4   2 193.130 76.7108   1
   4   8  -4 8987.91 434.224   3
   4   8   4 8572.93 436.088   3
  -8   4   4 8854.56 407.844   1
  -8   4  -4 9668.06 461.993   1
  -8   4   4 8523.36 455.825   2
  -8   4  -6-20.2167 40.9003   1
   4   8  -6-9.83784 30.9181   3
  -8   4   6-98.2302 64.0799   2
   4   8   6-19.0787 59.6524   3
  -8   4   6-6.83592 25.2715   1
  -8   3   1 180.497 66.8831   1
  -8   3  -1 283.690 87.0482   1
  -8   3  -1 245.165 71.9491   2
  -8   3   1 303.080 79.7162   2
   3   8  -1 305.484 82.7728   3
   3   8   1 335.938 87.2778   3
   3   8  -1 308.860 94.7943   2
   3   8   1 235.354 89.4225   2
  -8   3  -3 952.301 144.115   1
   3   8  -3 985.375 140.239   3
  -8   3   3 875.920 140.672   2
   3   8   3 1053.66 150.929   3
   3   8  -3 1289.23 180.849   2
   3   8   3 966.671 146.388   2
  -8   3   3 948.168 129.236   1
   3   8  -5 1615.41 179.239   3
   3   8   5 1467.54 178.601   3
   3   8  -5 1758.62 212.577   2
  -8   3   5 1527.29 160.072   1
  -8   3  -5 1781.22 195.575   1
  -8   3   5 1677.92 204.792   2
   3   8  -7 1433.22 167.472   3
  -8   3   7 1527.14 201.568   2
  -8   3  -7 1420.16 179.618   1
  -8   3  -9 537.866 108.091   1
   3   8  -9 543.245 109.500   3
   2   8   0 10059.3 432.140   3
   2   8   0 11343.5 497.800   2
  -8   2   0 10206.5 429.194   1
  -8   2   0 9694.28 412.171   2
  -8   2   2-27.9198 40.2184   1
  -8   2  -2 59.5876 53.2710   1
   2   8  -2-6.44878 47.6765   3
  -8   2   2-55.2968 59.4364   2
   2   8   2 30.8683 47.9016   3
   2   8  -2 1.62890 43.4923   2
   2   8   2 18.6984 43.3973   2
   2   8  -4 10193.2 423.753   3
   2   8   4 10082.6 440.985   3
   2   8  -4 10039.5 469.628   2
   2   8   4 10485.0 461.033   2
  -8   2   4 10108.4 405.137   1
  -8   2  -4 10587.0 456.594   1
  -8   2   4 9594.18 465.964   2
   2   8   6-91.9198 48.4128   2
   2   8  -6-16.9267 36.7572   3
  -8   2  -6 13.1526 42.3879   1
  -8   2   6 19.0585 41.0948   2
   2   8  -6 37.0511 56.8996   2
  -8   2   6 30.0431 39.0734   1
   2   8  -8 7908.14 376.035   3
   2   8  -8 8913.12 454.569   2
  -8   2  -8 8407.19 422.722   1
  -8   2   8 9097.05 499.091   2
   2   8 -10 67.2180 40.3288   3
  -8   2 -10 14.1868 34.3385   1
  -8   2  10 50.6928 67.9857   2
   8  -2 -10 83.7895 53.8334   4
   1   8  -1 2559.79 206.654   3
   1   8   1 2195.36 193.394   3
   1   8  -1 2429.53 230.085   2
   1   8   1 2485.75 231.957   2
  -8   1   1 2033.40 182.569   1
  -8   1  -1 2334.04 202.664   1
  -8   1  -1 2343.24 192.049   2
   1   8  -3 1032.60 147.319   2
   1   8   3 1079.74 154.073   2
   1   8  -3 911.123 121.027   3
   1   8   3 751.013 116.984   3
  -8   1  -3 1045.95 144.884   1
  -8   1   3 1042.51 129.375   1
   1   8   5 493.752 103.863   2
  -8   1   5 307.728 68.0991   1
   1   8  -5 338.741 77.3970   3
  -8   1  -5 260.457 72.3363   1
   1   8  -5 269.780 81.6376   2
   1   8   7 327.177 86.1022   2
   1   8  -7 309.958 71.1451   3
  -8   1  -7 341.291 89.4968   1
   1   8  -7 538.696 118.092   2
  -8   1  -9 720.773 128.171   1
   1   8  -9 873.218 144.108   2
  -8   1 -11 1291.29 163.753   1
   0   8   0 16107.4 487.394   3
   0   8   0 15823.7 559.945   2
  -8   0   0 16206.3 526.074   1
   0   8  -2 96.4651 65.3413   2
   0   8   2 84.3204 60.4537   2
   0   8  -2-31.1555 30.1118   3
   0   8   2 47.3961 29.5112   3
  -8   0   2 67.3053 52.8168   1
  -8   0  -2 83.4859 60.9394   1
   0   8   4 8839.70 377.353   3
   0   8  -4 9089.04 424.190   2
   0   8   4 8994.41 427.638   2
  -8   0   4 8365.94 339.504   1
  -8   0  -4 9323.92 427.638   1
   0   8  -6-117.462 77.9060   2
   0   8   6-42.2765 40.8025   2
  -8   0  -6-38.6274 42.8906   1
   0   8  -8 7248.70 383.446   2
   0   8   8 7157.65 364.595   2
  -8   0  -8 7794.08 405.805   1
  -8   0 -10-26.5387 45.8887   1
   0   8 -10 40.0302 46.4592   2
  -1   8  -1 702.484 122.555   2
  -1   8   1 593.883 117.702   2
  -8  -1   1 454.084 89.7358   1
  -8  -1  -1 423.966 88.3843   1
  -1   8  -3 1918.16 195.572   2
  -1   8   3 1701.01 190.525   2
  -8  -1   3 1821.20 164.262   1
  -8  -1  -3 1988.99 197.314   1
  -1   8  -5 905.452 138.357   2
  -1   8   5 1184.76 162.814   2
  -8  -1  -5 769.535 130.801   1
  -1   8  -7 833.165 133.114   2
  -1   8   7 645.351 118.948   2
  -8  -1  -7 928.229 135.606   1
  -1   8   9 987.566 141.151   2
  -8  -1  -9 1266.32 165.593   1
  -1   8  -9 987.419 142.402   2
   8   1 -11 283.238 75.9177   4
  -1   8 -11 174.133 66.1597   2
  -8  -2   0 8250.26 370.650   1
  -2   8   0 7810.53 399.646   2
  -2   8  -2-42.5555 44.4368   2
  -2   8   2 9.29745 56.2859   2
  -8  -2   2-39.6309 47.0975   1
  -8  -2  -2-20.5606 35.8667   1
  -8  -2  -4 10848.7 466.037   1
  -2   8  -4 10695.5 460.607   2
  -2   8   4 11740.6 504.815   2
  -8  -2  -6 23.9250 35.2366   1
  -2   8  -6-77.3236 72.2436   2
  -2   8   6-33.5253 73.4901   2
   8   2  -6-7.80252 28.2556   3
  -8  -2  -8 8874.95 433.840   1
  -2   8  -8 8617.43 417.314   2
  -2   8   8 8360.12 427.207   2
   8   2  -8 8591.28 389.085   3
  -2   8  10-2.56530 19.1193   2
   8   2 -10 4.06444 25.9589   3
  -8  -2 -10 49.0434 42.2506   1
  -2   8 -10-22.1036 33.6604   2
   8   3  -1 1384.36 145.291   3
  -8  -3   1 1502.80 156.864   1
  -8  -3  -1 1644.28 170.387   1
  -3   8  -1 1592.79 185.865   2
  -3   8   1 1333.03 171.502   2
  -3   8  -3 148.005 72.2045   2
  -8  -3  -3 215.341 69.8300   1
  -3   8   3 300.096 91.0809   2
   8   3  -3 214.712 60.6229   3
  -8  -3   3 193.909 56.0822   1
  -8  -3  -5 1425.06 176.590   1
  -3   8   5 1198.58 169.525   2
  -3   8  -5 1304.15 167.235   2
   8   3  -5 1296.43 147.895   3
  -8  -3  -7 1339.83 170.593   1
  -3   8   7 900.196 145.151   2
   8   3  -7 951.984 129.059   3
  -3   8  -7 1246.28 159.028   2
  -3   8  -9 192.290 67.4520   2
  -3   8   9 68.9454 50.1848   2
   8   3  -9 182.685 61.8336   3
   8   4   0 8172.48 375.547   3
  -8  -4   0 8378.91 389.161   1
  -4   8   0 8694.29 440.899   2
  -8  -4   2 73.7036 32.6527   1
  -4   8  -2 64.8555 46.4902   2
  -4   8   2 57.3479 49.1084   2
  -8  -4  -2 291.502 80.4016   1
   8   4  -2 163.720 62.1654   3
   8   4   2 76.0183 37.1174   3
   8   4  -4 7532.99 372.596   3
  -8  -4  -4 8179.61 420.483   1
  -4   8  -4 7800.41 407.671   2
  -4   8   4 7888.97 444.334   2
  -4   8  -6-17.6576 40.6261   2
  -4   8   6-45.5308 39.8816   2
   8   4  -6-12.0062 45.7249   3
  -8  -4  -6 26.8263 40.9571   1
  -5   8  -1 348.194 93.2051   2
  -5   8   1 368.601 96.0100   2
   8   5  -1 348.887 82.1224   3
   8   5   1 316.153 86.9580   3
  -8  -5  -1 298.942 79.2587   1
  -5   8  -3 849.613 140.980   2
   8   5   3 868.289 131.289   3
   3   9   0 83.4844 49.2118   3
   3   9   0 17.7624 38.0283   2
   3   9  -2 5185.30 332.570   3
   3   9   2 5588.02 368.107   2
  -9   3   2 5161.24 339.486   2
  -9   2   1 291.742 77.9999   1
  -9   2  -1 462.158 96.8994   1
  -9   2   1 261.933 70.3811   2
   2   9  -1 208.528 72.9103   3
   2   9   1 164.241 68.4263   3
   2   9  -1 451.210 110.226   2
   2   9   1 404.801 103.791   2
   2   9  -3 1347.78 162.560   3
   2   9   3 1281.23 166.536   3
   2   9   3 1385.09 181.063   2
  -9   2   3 1289.65 153.204   1
  -9   2  -3 1410.86 177.853   1
  -9   2   3 1268.86 170.607   2
   2   9  -3 1370.46 183.613   2
   2   9  -5 491.513 98.0687   3
  -9   2   5 448.158 110.898   2
   2   9   5 481.875 102.496   3
   1   9   0 16.1843 47.8061   2
  -9   1   0-14.2931 34.9902   1
   1   9   0-41.3208 36.5699   3
   1   9   2 7379.81 373.727   3
   1   9  -2 8589.92 446.756   2
   1   9   2 8238.89 445.877   2
  -9   1   2 7718.21 375.085   1
  -9   1  -2 8788.76 427.094   1
  -9   1   2 7535.00 395.492   2
   1   9   4 57.1052 62.3746   2
  -9   1   4 212.727 63.3188   1
  -9   1  -4 174.438 72.0181   1
   1   9   4 153.156 62.3324   3
  -9   1   4 144.282 54.1599   2
   1   9  -4 178.024 76.0294   2
   1   9   6 5718.35 341.788   3
   0   9  -1 902.296 144.003   2
   0   9   1 826.242 138.889   2
  -9   0   1 881.526 129.137   1
  -9   0  -1 858.768 132.389   1
   0   9  -3 422.548 103.824   2
   0   9   3 427.153 103.993   2
  -9   0   3 445.032 88.3209   1
  -9   0  -3 505.042 111.830   1
   0   9   5 814.958 139.379   2
  -9   0  -5 859.821 142.641   1
   0   9  -5 920.323 146.955   2
  -1   9   0 3.49341 41.5068   2
  -9  -1   0-15.9594 44.7075   1
  -1   9  -2 7828.11 422.135   2
  -1   9   2 8249.83 437.636   2
  -9  -1   2 7432.48 357.179   1
  -9  -1  -2 7922.79 405.731   1
  -1   9  -4 207.912 75.7307   2
  -1   9   4 307.243 92.1411   2
  -9  -1  -4 200.189 73.2461   1
  -1   9  -6 6452.48 383.261   2
  -1   9   6 6569.14 391.554   2
  -2   9  -1 1167.17 168.607   2
  -2   9   1 1168.34 169.446   2
  -9  -2   1 1205.91 151.621   1
  -9  -2  -1 1387.54 167.330   1
  -2   9  -3 542.310 115.060   2
  -2   9   3 468.005 106.772   2
  -9  -2  -3 638.018 118.456   1
  -9  -3   0-38.8453 33.7311   1
   0   0   0    0.00    0.00   0

TITL Grom17_CaMnNd2_1 in I4(1)/a
REM I4(1)/a (#88 in standard setting)
CELL 0.71073   5.232067   5.232067  11.442408  90.0000  90.0000  90.0000
ZERR    2.00   0.000123   0.000123   0.000479   0.0000   0.0000   0.0000
LATT  2
SYMM -x+1/2,-y, z+1/2
SYMM -y+3/4, x+1/4, z+1/4
SYMM  y+3/4,-x+3/4, z+3/4
SFAC C H N O
UNIT 22.00 20.00 2.00 2.00
TREF
HKLF 4
END
;
_shelx_hkl_checksum   25023
